# Supplementary material for: Two-step generation of mesenchymal stem/stromal cells from human pluripotent stem cells with reinforced efficacy upon osteoarthritis rabbits by HA hydrogel
Source: Cell Biosci. 2021 Jan 6;11:6. doi: 10.1186/s13578-020-00516-x (PMC7787598; doi:10.1186/s13578-020-00516-x)
Supplement: Supplementary file 7 — Additional file 7: Table S4. The gene expression profiling of hESC-MSCs and hiPSC-MSCs. [file 13578_2020_516_MOESM7_ESM.xls]

## Sheet: Sheet1
Additional file 7: Additional Table S4 Gene expression profiling (DEGs)
gene_id	hESC-MSCs	hiPSC-MSCs	log2FoldChange	pvalue	padj
ENSG00000163618	220.478	1.38778e-17	10.7853	1.01433e-21	2.05183e-18
ENSG00000179542	173.589	1.38778e-17	10.4406	1.55495e-19	2.90344e-16
ENSG00000180287	162.615	1.38778e-17	10.3464	5.93943e-19	9.01086e-16
ENSG00000189431	75.8205	1.38778e-17	9.2469	9.71979e-13	6.93936e-10
ENSG00000176165	66.8417	1.38778e-17	9.06538	7.81283e-12	4.74122e-09
ENSG00000215869	41.9007	1.38778e-17	8.39321	7.89453e-09	3.04177e-06
ENSG00000144115	646.471	2.00493	8.24605	7.94156e-30	3.85547e-26
ENSG00000198848	36.9125	1.38778e-17	8.21093	4.10802e-08	1.31208e-05
ENSG00000219438	34.9172	1.38778e-17	8.13103	8.20482e-08	2.39956e-05
ENSG00000179097	30.9267	1.38778e-17	7.95661	3.47842e-07	8.19759e-05
ENSG00000277128	29.929	1.38778e-17	7.9095	5.05952e-07	0.000110644
ENSG00000187908	27.9337	1.38778e-17	7.81039	1.08934e-06	0.00021498
ENSG00000198739	24.9408	1.38778e-17	7.64767	3.60565e-06	0.000595398
ENSG00000234925	16.9597	1.38778e-17	7.09465	0.000120499	0.0104092
ENSG00000102854	16.9597	1.38778e-17	7.09465	0.000120499	0.0104092
ENSG00000159184	16.9597	1.38778e-17	7.09465	0.000120499	0.0104092
ENSG00000278893	15.9621	1.38778e-17	7.00785	0.000193974	0.0150432
ENSG00000165985	14.9644	1.38778e-17	6.91549	0.000315208	0.0221973
ENSG00000244649	14.9644	1.38778e-17	6.91549	0.000315208	0.0221973
ENSG00000250120	13.9668	1.38778e-17	6.81681	0.000517265	0.0328351
ENSG00000266524	13.9668	1.38778e-17	6.81681	0.000517265	0.0328351
ENSG00000104435	3003.9	28.0664	6.73551	9.57455e-34	5.81032e-30
ENSG00000187173	12.9691	1.38778e-17	6.71087	0.00085757	0.0486371
ENSG00000173698	12.9691	1.38778e-17	6.71087	0.00085757	0.0486371
ENSG00000227963	12.9691	1.38778e-17	6.71087	0.00085757	0.0486371
ENSG00000140519	11.9715	1.38778e-17	6.59654	0.00143701	0.0697639
ENSG00000274333	11.9715	1.38778e-17	6.59654	0.00143701	0.0697639
ENSG00000227953	11.9715	1.38778e-17	6.59654	0.00143701	0.0697639
ENSG00000011677	11.9715	1.38778e-17	6.59654	0.00143701	0.0697639
ENSG00000272763	11.9715	1.38778e-17	6.59654	0.00143701	0.0697639
ENSG00000225498	11.9715	1.38778e-17	6.59654	0.00143701	0.0697639
ENSG00000270025	10.9738	1.38778e-17	6.47237	0.00243493	0.103151
ENSG00000250979	10.9738	1.38778e-17	6.47237	0.00243493	0.103151
ENSG00000242611	10.9738	1.38778e-17	6.47237	0.00243493	0.103151
ENSG00000251639	10.9738	1.38778e-17	6.47237	0.00243493	0.103151
ENSG00000267033	10.9738	1.38778e-17	6.47237	0.00243493	0.103151
ENSG00000162722	10.9738	1.38778e-17	6.47237	0.00243493	0.103151
ENSG00000261618	9.97621	1.38778e-17	6.33649	0.00417417	0.153289
ENSG00000260306	9.97621	1.38778e-17	6.33649	0.00417417	0.153289
ENSG00000141255	9.97621	1.38778e-17	6.33649	0.00417417	0.153289
ENSG00000251191	9.97621	1.38778e-17	6.33649	0.00417417	0.153289
ENSG00000173262	8.97857	1.38778e-17	6.18647	0.00724341	0.224561
ENSG00000185559	8.97857	1.38778e-17	6.18647	0.00724341	0.224561
ENSG00000120669	8.97857	1.38778e-17	6.18647	0.00724341	0.224561
ENSG00000259212	8.97857	1.38778e-17	6.18647	0.00724341	0.224561
ENSG00000223519	8.97857	1.38778e-17	6.18647	0.00724341	0.224561
ENSG00000277270	8.97857	1.38778e-17	6.18647	0.00724341	0.224561
ENSG00000254035	8.97857	1.38778e-17	6.18647	0.00724341	0.224561
ENSG00000229981	8.97857	1.38778e-17	6.18647	0.00724341	0.224561
ENSG00000071909	8.97857	1.38778e-17	6.18647	0.00724341	0.224561
ENSG00000137142	8.97857	1.38778e-17	6.18647	0.00724341	0.224561
ENSG00000283031	8.97857	1.38778e-17	6.18647	0.00724341	0.224561
ENSG00000102468	8.97857	1.38778e-17	6.18647	0.00724341	0.224561
ENSG00000215571	8.97857	1.38778e-17	6.18647	0.00724341	0.224561
ENSG00000147255	8.97857	1.38778e-17	6.18647	0.00724341	0.224561
ENSG00000196408	8.97857	1.38778e-17	6.18647	0.00724341	0.224561
ENSG00000157542	8.97857	1.38778e-17	6.18647	0.00724341	0.224561
ENSG00000075340	153.636	2.00493	6.17388	3.86271e-16	4.93492e-13
ENSG00000142185	7.98093	1.38778e-17	6.01902	0.0127308	0.320569
ENSG00000268201	7.98093	1.38778e-17	6.01902	0.0127308	0.320569
ENSG00000223309	7.98093	1.38778e-17	6.01902	0.0127308	0.320569
ENSG00000166492	7.98093	1.38778e-17	6.01902	0.0127308	0.320569
ENSG00000201217	7.98093	1.38778e-17	6.01902	0.0127308	0.320569
ENSG00000233799	7.98093	1.38778e-17	6.01902	0.0127308	0.320569
ENSG00000225218	7.98093	1.38778e-17	6.01902	0.0127308	0.320569
ENSG00000263531	7.98093	1.38778e-17	6.01902	0.0127308	0.320569
ENSG00000170615	7.98093	1.38778e-17	6.01902	0.0127308	0.320569
ENSG00000260671	7.98093	1.38778e-17	6.01902	0.0127308	0.320569
ENSG00000231752	7.98093	1.38778e-17	6.01902	0.0127308	0.320569
ENSG00000234936	7.98093	1.38778e-17	6.01902	0.0127308	0.320569
ENSG00000198975	7.98093	1.38778e-17	6.01902	0.0127308	0.320569
ENSG00000267064	7.98093	1.38778e-17	6.01902	0.0127308	0.320569
ENSG00000276578	7.98093	1.38778e-17	6.01902	0.0127308	0.320569
ENSG00000277948	7.98093	1.38778e-17	6.01902	0.0127308	0.320569
ENSG00000114279	7.98093	1.38778e-17	6.01902	0.0127308	0.320569
ENSG00000241255	7.98093	1.38778e-17	6.01902	0.0127308	0.320569
ENSG00000260488	7.98093	1.38778e-17	6.01902	0.0127308	0.320569
ENSG00000198077	7.98093	1.38778e-17	6.01902	0.0127308	0.320569
ENSG00000105989	7.98093	1.38778e-17	6.01902	0.0127308	0.320569
ENSG00000229153	7.98093	1.38778e-17	6.01902	0.0127308	0.320569
ENSG00000266129	7.98093	1.38778e-17	6.01902	0.0127308	0.320569
ENSG00000147256	7.98093	1.38778e-17	6.01902	0.0127308	0.320569
ENSG00000267655	6.98329	1.38778e-17	5.82955	0.0226768	0.44249
ENSG00000224959	6.98329	1.38778e-17	5.82955	0.0226768	0.44249
ENSG00000282393	6.98329	1.38778e-17	5.82955	0.0226768	0.44249
ENSG00000257252	6.98329	1.38778e-17	5.82955	0.0226768	0.44249
ENSG00000105357	6.98329	1.38778e-17	5.82955	0.0226768	0.44249
ENSG00000267221	6.98329	1.38778e-17	5.82955	0.0226768	0.44249
ENSG00000284237	6.98329	1.38778e-17	5.82955	0.0226768	0.44249
ENSG00000184185	6.98329	1.38778e-17	5.82955	0.0226768	0.44249
ENSG00000280241	6.98329	1.38778e-17	5.82955	0.0226768	0.44249
ENSG00000186628	6.98329	1.38778e-17	5.82955	0.0226768	0.44249
ENSG00000267682	6.98329	1.38778e-17	5.82955	0.0226768	0.44249
ENSG00000230563	6.98329	1.38778e-17	5.82955	0.0226768	0.44249
ENSG00000254266	6.98329	1.38778e-17	5.82955	0.0226768	0.44249
ENSG00000223776	6.98329	1.38778e-17	5.82955	0.0226768	0.44249
ENSG00000248964	6.98329	1.38778e-17	5.82955	0.0226768	0.44249
ENSG00000100652	6.98329	1.38778e-17	5.82955	0.0226768	0.44249
ENSG00000225493	6.98329	1.38778e-17	5.82955	0.0226768	0.44249
ENSG00000178631	6.98329	1.38778e-17	5.82955	0.0226768	0.44249
ENSG00000267702	6.98329	1.38778e-17	5.82955	0.0226768	0.44249
ENSG00000179593	6.98329	1.38778e-17	5.82955	0.0226768	0.44249
ENSG00000234650	6.98329	1.38778e-17	5.82955	0.0226768	0.44249
ENSG00000260498	6.98329	1.38778e-17	5.82955	0.0226768	0.44249
ENSG00000136696	6.98329	1.38778e-17	5.82955	0.0226768	0.44249
ENSG00000250723	6.98329	1.38778e-17	5.82955	0.0226768	0.44249
ENSG00000253968	6.98329	1.38778e-17	5.82955	0.0226768	0.44249
ENSG00000170160	161.618	3.0073	5.69043	1.02414e-15	1.243e-12
ENSG00000067715	57.863	1.00257	5.68473	1.09629e-09	4.66865e-07
ENSG00000145087	5.98564	1.38778e-17	5.61138	0.0409646	0.609156
ENSG00000259022	5.98564	1.38778e-17	5.61138	0.0409646	0.609156
ENSG00000272402	5.98564	1.38778e-17	5.61138	0.0409646	0.609156
ENSG00000126264	5.98564	1.38778e-17	5.61138	0.0409646	0.609156
ENSG00000164742	5.98564	1.38778e-17	5.61138	0.0409646	0.609156
ENSG00000213030	5.98564	1.38778e-17	5.61138	0.0409646	0.609156
ENSG00000129990	5.98564	1.38778e-17	5.61138	0.0409646	0.609156
ENSG00000263105	5.98564	1.38778e-17	5.61138	0.0409646	0.609156
ENSG00000272155	5.98564	1.38778e-17	5.61138	0.0409646	0.609156
ENSG00000269514	5.98564	1.38778e-17	5.61138	0.0409646	0.609156
ENSG00000170959	5.98564	1.38778e-17	5.61138	0.0409646	0.609156
ENSG00000205209	5.98564	1.38778e-17	5.61138	0.0409646	0.609156
ENSG00000277186	5.98564	1.38778e-17	5.61138	0.0409646	0.609156
ENSG00000183090	5.98564	1.38778e-17	5.61138	0.0409646	0.609156
ENSG00000188124	5.98564	1.38778e-17	5.61138	0.0409646	0.609156
ENSG00000245311	5.98564	1.38778e-17	5.61138	0.0409646	0.609156
ENSG00000263597	5.98564	1.38778e-17	5.61138	0.0409646	0.609156
ENSG00000255446	5.98564	1.38778e-17	5.61138	0.0409646	0.609156
ENSG00000267426	5.98564	1.38778e-17	5.61138	0.0409646	0.609156
ENSG00000246777	5.98564	1.38778e-17	5.61138	0.0409646	0.609156
ENSG00000168356	5.98564	1.38778e-17	5.61138	0.0409646	0.609156
ENSG00000272784	5.98564	1.38778e-17	5.61138	0.0409646	0.609156
ENSG00000249216	5.98564	1.38778e-17	5.61138	0.0409646	0.609156
ENSG00000270765	5.98564	1.38778e-17	5.61138	0.0409646	0.609156
ENSG00000207001	5.98564	1.38778e-17	5.61138	0.0409646	0.609156
ENSG00000225506	5.98564	1.38778e-17	5.61138	0.0409646	0.609156
ENSG00000237529	5.98564	1.38778e-17	5.61138	0.0409646	0.609156
ENSG00000235253	5.98564	1.38778e-17	5.61138	0.0409646	0.609156
ENSG00000125046	5.98564	1.38778e-17	5.61138	0.0409646	0.609156
ENSG00000269535	5.98564	1.38778e-17	5.61138	0.0409646	0.609156
ENSG00000274184	5.98564	1.38778e-17	5.61138	0.0409646	0.609156
ENSG00000254990	5.98564	1.38778e-17	5.61138	0.0409646	0.609156
ENSG00000168148	5.98564	1.38778e-17	5.61138	0.0409646	0.609156
ENSG00000227470	5.98564	1.38778e-17	5.61138	0.0409646	0.609156
ENSG00000228668	5.98564	1.38778e-17	5.61138	0.0409646	0.609156
ENSG00000268744	5.98564	1.38778e-17	5.61138	0.0409646	0.609156
ENSG00000132832	5.98564	1.38778e-17	5.61138	0.0409646	0.609156
ENSG00000260932	5.98564	1.38778e-17	5.61138	0.0409646	0.609156
ENSG00000179342	5.98564	1.38778e-17	5.61138	0.0409646	0.609156
ENSG00000237135	5.98564	1.38778e-17	5.61138	0.0409646	0.609156
ENSG00000236935	5.98564	1.38778e-17	5.61138	0.0409646	0.609156
ENSG00000237283	5.98564	1.38778e-17	5.61138	0.0409646	0.609156
ENSG00000239572	5.98564	1.38778e-17	5.61138	0.0409646	0.609156
ENSG00000224238	5.98564	1.38778e-17	5.61138	0.0409646	0.609156
ENSG00000178172	5.98564	1.38778e-17	5.61138	0.0409646	0.609156
ENSG00000231106	100.762	2.00493	5.56592	1.05704e-12	7.331e-10
ENSG00000223551	46.8889	1.00257	5.38207	2.20515e-08	7.98921e-06
ENSG00000129988	44.8936	1.00257	5.3195	3.96275e-08	1.29989e-05
ENSG00000273295	73.8252	2.00493	5.11782	2.01318e-10	9.77356e-08
ENSG00000171724	124.705	5.01202	4.60295	3.3988e-12	2.17112e-09
ENSG00000198286	48.8842	2.00493	4.52432	8.7216e-08	2.49068e-05
ENSG00000046604	24.9408	1.00257	4.47471	3.36527e-05	0.00376445
ENSG00000241106	24.9408	1.00257	4.47471	3.36527e-05	0.00376445
ENSG00000256377	23.9432	1.00257	4.41611	4.95961e-05	0.00508179
ENSG00000188933	106.747	5.01202	4.37887	5.24168e-11	2.89174e-08
ENSG00000168675	22.9455	1.00257	4.35504	7.35111e-05	0.0071092
ENSG00000108375	42.8984	2.00493	4.33638	4.76602e-07	0.000106138
ENSG00000196611	2088.06	105.248	4.30867	4.81993e-19	7.79994e-16
ENSG00000197614	317.25	16.038	4.29544	4.253e-15	4.48858e-12
ENSG00000074370	413.023	23.0546	4.15575	2.43668e-15	2.73786e-12
ENSG00000164669	19.9526	1.00257	4.15458	0.000248027	0.0181343
ENSG00000167768	19.9526	1.00257	4.15458	0.000248027	0.0181343
ENSG00000150681	256.393	15.0357	4.08068	1.39004e-13	1.12473e-10
ENSG00000236658	17.9573	1.00257	4.00357	0.000575412	0.0357227
ENSG00000240859	16.9597	1.00257	3.9217	0.000884859	0.0491213
ENSG00000112414	46.8889	3.0073	3.90789	7.29517e-07	0.000148809
ENSG00000163520	324.233	22.0522	3.87045	1.7909e-13	1.40233e-10
ENSG00000283267	30.9267	2.00493	3.86594	2.05601e-05	0.00253338
ENSG00000279030	15.9621	1.00257	3.83489	0.00136958	0.0691166
ENSG00000266302	57.863	4.00966	3.80999	1.79102e-07	4.72557e-05
ENSG00000112183	42.8984	3.0073	3.77993	2.20061e-06	0.000392776
ENSG00000258998	14.9644	1.00257	3.74253	0.00213372	0.0948605
ENSG00000159261	26.9361	2.00493	3.66749	8.1742e-05	0.00775081
ENSG00000136275	13.9668	1.00257	3.64385	0.00334606	0.132284
ENSG00000285601	13.9668	1.00257	3.64385	0.00334606	0.132284
ENSG00000254852	13.9668	1.00257	3.64385	0.00334606	0.132284
ENSG00000113805	880.917	71.1681	3.62738	3.35063e-14	3.1282e-11
ENSG00000205670	143.66	12.0286	3.56449	4.91399e-10	2.25061e-07
ENSG00000231050	12.9691	1.00257	3.53792	0.00528154	0.182367
ENSG00000271151	12.9691	1.00257	3.53792	0.00528154	0.182367
ENSG00000184564	12.9691	1.00257	3.53792	0.00528154	0.182367
ENSG00000240342	5196.71	449.06	3.53225	1.06214e-14	1.07427e-11
ENSG00000265018	46.8889	4.00966	3.50732	2.75169e-06	0.00047372
ENSG00000186281	46.8889	4.00966	3.50732	2.75169e-06	0.00047372
ENSG00000064042	2717.57	246.582	3.46152	4.69692e-14	4.0719e-11
ENSG00000104332	4176.12	382.904	3.44668	4.0643e-14	3.65396e-11
ENSG00000177675	44.8936	4.00966	3.44476	4.66319e-06	0.000739832
ENSG00000264230	22.9455	2.00493	3.43732	0.000348534	0.0238992
ENSG00000165092	11.9715	1.00257	3.42359	0.00839028	0.24538
ENSG00000171224	11.9715	1.00257	3.42359	0.00839028	0.24538
ENSG00000189398	11.9715	1.00257	3.42359	0.00839028	0.24538
ENSG00000104415	1340.83	126.298	3.40693	2.2014e-13	1.6699e-10
ENSG00000101188	41.9007	4.00966	3.34551	1.04861e-05	0.00143
ENSG00000157103	61.8535	6.01439	3.33565	7.59611e-07	0.000153657
ENSG00000164867	20.9503	2.00493	3.30682	0.000739506	0.043997
ENSG00000166035	20.9503	2.00493	3.30682	0.000739506	0.043997
ENSG00000138755	10.9738	1.00257	3.29941	0.0134121	0.329519
ENSG00000240661	10.9738	1.00257	3.29941	0.0134121	0.329519
ENSG00000220494	10.9738	1.00257	3.29941	0.0134121	0.329519
ENSG00000255325	10.9738	1.00257	3.29941	0.0134121	0.329519
ENSG00000205426	6588.42	669.58	3.29836	2.63522e-13	1.93841e-10
ENSG00000185652	29.929	3.0073	3.26237	0.000111734	0.00989868
ENSG00000123496	327.226	34.0806	3.25854	6.70392e-11	3.61624e-08
ENSG00000180015	19.9526	2.00493	3.23686	0.00108459	0.0588591
ENSG00000131668	645.473	69.1634	3.21996	1.04402e-11	6.18112e-09
ENSG00000144681	109.74	12.0286	3.17631	4.02122e-08	1.30148e-05
ENSG00000206073	9.97621	1.00257	3.16353	0.0215665	0.44249
ENSG00000272398	9.97621	1.00257	3.16353	0.0215665	0.44249
ENSG00000260081	9.97621	1.00257	3.16353	0.0215665	0.44249
ENSG00000211772	9.97621	1.00257	3.16353	0.0215665	0.44249
ENSG00000134539	9.97621	1.00257	3.16353	0.0215665	0.44249
ENSG00000231982	9.97621	1.00257	3.16353	0.0215665	0.44249
ENSG00000229325	9.97621	1.00257	3.16353	0.0215665	0.44249
ENSG00000238840	9.97621	1.00257	3.16353	0.0215665	0.44249
ENSG00000260805	9.97621	1.00257	3.16353	0.0215665	0.44249
ENSG00000104888	9.97621	1.00257	3.16353	0.0215665	0.44249
ENSG00000267898	9.97621	1.00257	3.16353	0.0215665	0.44249
ENSG00000246523	9.97621	1.00257	3.16353	0.0215665	0.44249
ENSG00000233122	9.97621	1.00257	3.16353	0.0215665	0.44249
ENSG00000282164	9.97621	1.00257	3.16353	0.0215665	0.44249
ENSG00000235795	9.97621	1.00257	3.16353	0.0215665	0.44249
ENSG00000226948	9.97621	1.00257	3.16353	0.0215665	0.44249
ENSG00000258646	9.97621	1.00257	3.16353	0.0215665	0.44249
ENSG00000271064	9.97621	1.00257	3.16353	0.0215665	0.44249
ENSG00000231443	9.97621	1.00257	3.16353	0.0215665	0.44249
ENSG00000259209	9.97621	1.00257	3.16353	0.0215665	0.44249
ENSG00000228839	9.97621	1.00257	3.16353	0.0215665	0.44249
ENSG00000136573	9.97621	1.00257	3.16353	0.0215665	0.44249
ENSG00000145864	9.97621	1.00257	3.16353	0.0215665	0.44249
ENSG00000238042	9.97621	1.00257	3.16353	0.0215665	0.44249
ENSG00000106538	54.87	6.01439	3.16319	3.5979e-06	0.000595398
ENSG00000164694	4339.74	486.147	3.15781	2.10944e-12	1.38391e-09
ENSG00000121858	35.9149	4.00966	3.12383	5.69854e-05	0.00566911
ENSG00000271503	252.403	29.0688	3.11272	8.38569e-10	3.70099e-07
ENSG00000149295	41.9007	5.01202	3.03233	3.15106e-05	0.00362506
ENSG00000186479	8.97857	1.00257	3.01351	0.0348666	0.578109
ENSG00000165449	8.97857	1.00257	3.01351	0.0348666	0.578109
ENSG00000104879	8.97857	1.00257	3.01351	0.0348666	0.578109
ENSG00000234902	8.97857	1.00257	3.01351	0.0348666	0.578109
ENSG00000188991	8.97857	1.00257	3.01351	0.0348666	0.578109
ENSG00000228140	8.97857	1.00257	3.01351	0.0348666	0.578109
ENSG00000254530	8.97857	1.00257	3.01351	0.0348666	0.578109
ENSG00000230319	8.97857	1.00257	3.01351	0.0348666	0.578109
ENSG00000234614	8.97857	1.00257	3.01351	0.0348666	0.578109
ENSG00000233845	8.97857	1.00257	3.01351	0.0348666	0.578109
ENSG00000117016	8.97857	1.00257	3.01351	0.0348666	0.578109
ENSG00000240057	8.97857	1.00257	3.01351	0.0348666	0.578109
ENSG00000260417	8.97857	1.00257	3.01351	0.0348666	0.578109
ENSG00000103528	8.97857	1.00257	3.01351	0.0348666	0.578109
ENSG00000073067	8.97857	1.00257	3.01351	0.0348666	0.578109
ENSG00000116574	89.7875	11.0262	3.01135	3.7358e-07	8.71949e-05
ENSG00000137571	16.9597	2.00493	3.00398	0.00351516	0.135732
ENSG00000109667	32.9219	4.00966	2.99876	0.000137915	0.0115839
ENSG00000100181	32.9219	4.00966	2.99876	0.000137915	0.0115839
ENSG00000258484	160.62	20.0475	2.99433	1.7819e-08	6.65444e-06
ENSG00000233682	47.8866	6.01439	2.96727	1.86467e-05	0.00238227
ENSG00000127241	102.757	13.0309	2.96723	2.27851e-07	5.88389e-05
ENSG00000042832	31.9243	4.00966	2.95453	0.000186219	0.014724
ENSG00000128833	31.9243	4.00966	2.95453	0.000186219	0.014724
ENSG00000165194	147.651	19.0451	2.94649	3.91427e-08	1.29989e-05
ENSG00000185860	23.9432	3.0073	2.94194	0.000829981	0.0480834
ENSG00000261742	23.9432	3.0073	2.94194	0.000829981	0.0480834
ENSG00000168079	38.9078	5.01202	2.92575	7.02462e-05	0.00687563
ENSG00000238832	15.9621	2.00493	2.91718	0.00524731	0.182367
ENSG00000233110	15.9621	2.00493	2.91718	0.00524731	0.182367
ENSG00000128849	22.9455	3.0073	2.88086	0.0011736	0.0620654
ENSG00000283108	22.9455	3.0073	2.88086	0.0011736	0.0620654
ENSG00000136514	29.929	4.00966	2.8618	0.000342416	0.0238161
ENSG00000144649	29.929	4.00966	2.8618	0.000342416	0.0238161
ENSG00000157601	818.065	114.27	2.83842	5.49154e-10	2.46855e-07
ENSG00000110203	57.863	8.01912	2.83196	1.16659e-05	0.00156452
ENSG00000271009	14.9644	2.00493	2.82481	0.00786477	0.237155
ENSG00000214846	14.9644	2.00493	2.82481	0.00786477	0.237155
ENSG00000176236	14.9644	2.00493	2.82481	0.00786477	0.237155
ENSG00000275318	14.9644	2.00493	2.82481	0.00786477	0.237155
ENSG00000244414	21.9479	3.0073	2.81709	0.00166513	0.0772838
ENSG00000249867	21.9479	3.0073	2.81709	0.00166513	0.0772838
ENSG00000188993	35.9149	5.01202	2.81065	0.000159961	0.0132071
ENSG00000218537	48.8842	7.01675	2.77875	3.64545e-05	0.00399126
ENSG00000134321	75.8205	11.0262	2.76779	3.85484e-06	0.000632246
ENSG00000224259	40.9031	6.01439	2.7405	0.000106371	0.00963447
ENSG00000125618	100.762	15.0357	2.73435	1.13645e-06	0.000222469
ENSG00000276740	13.9668	2.00493	2.72613	0.0118324	0.313559
ENSG00000177294	13.9668	2.00493	2.72613	0.0118324	0.313559
ENSG00000259763	13.9668	2.00493	2.72613	0.0118324	0.313559
ENSG00000163083	986.667	151.357	2.7036	2.04254e-09	8.40351e-07
ENSG00000134121	52.8748	8.01912	2.7022	3.40661e-05	0.0037759
ENSG00000223875	58.8606	9.02148	2.68911	2.1119e-05	0.00258911
ENSG00000227230	19.9526	3.0073	2.6804	0.00338513	0.132962
ENSG00000170689	19.9526	3.0073	2.6804	0.00338513	0.132962
ENSG00000280145	38.9078	6.01439	2.66857	0.000178139	0.0143659
ENSG00000143850	38.9078	6.01439	2.66857	0.000178139	0.0143659
ENSG00000187699	144.658	23.0546	2.64298	4.3625e-07	9.99012e-05
ENSG00000250038	31.9243	5.01202	2.64135	0.000495363	0.0320652
ENSG00000223485	12.9691	2.00493	2.6202	0.0178622	0.406361
ENSG00000236423	12.9691	2.00493	2.6202	0.0178622	0.406361
ENSG00000131650	12.9691	2.00493	2.6202	0.0178622	0.406361
ENSG00000223653	12.9691	2.00493	2.6202	0.0178622	0.406361
ENSG00000163121	12.9691	2.00493	2.6202	0.0178622	0.406361
ENSG00000178732	12.9691	2.00493	2.6202	0.0178622	0.406361
ENSG00000267340	12.9691	2.00493	2.6202	0.0178622	0.406361
ENSG00000148677	392.073	64.1515	2.60922	2.71774e-08	9.42501e-06
ENSG00000180747	18.955	3.0073	2.60688	0.00484911	0.173212
ENSG00000178772	18.955	3.0073	2.60688	0.00484911	0.173212
ENSG00000275496	18.955	3.0073	2.60688	0.00484911	0.173212
ENSG00000182107	18.955	3.0073	2.60688	0.00484911	0.173212
ENSG00000153898	42.8984	7.01675	2.59082	0.000151266	0.0125748
ENSG00000255346	84.7993	14.0333	2.58455	6.48433e-06	0.000948197
ENSG00000180914	534.735	89.2107	2.58186	1.9321e-08	7.10605e-06
ENSG00000197971	23.9432	4.00966	2.54137	0.00227587	0.0998995
ENSG00000104432	175.585	30.0711	2.54077	4.75966e-07	0.000106138
ENSG00000231628	17.9573	3.0073	2.5294	0.00696616	0.224561
ENSG00000236015	17.9573	3.0073	2.5294	0.00696616	0.224561
ENSG00000116194	46.8889	8.01912	2.5293	0.000129619	0.0110694
ENSG00000166432	98.7662	17.0404	2.52636	4.80063e-06	0.00075181
ENSG00000169248	11.9715	2.00493	2.50587	0.0270427	0.498432
ENSG00000261114	11.9715	2.00493	2.50587	0.0270427	0.498432
ENSG00000210100	11.9715	2.00493	2.50587	0.0270427	0.498432
ENSG00000138030	11.9715	2.00493	2.50587	0.0270427	0.498432
ENSG00000237357	11.9715	2.00493	2.50587	0.0270427	0.498432
ENSG00000261600	11.9715	2.00493	2.50587	0.0270427	0.498432
ENSG00000236266	11.9715	2.00493	2.50587	0.0270427	0.498432
ENSG00000231466	11.9715	2.00493	2.50587	0.0270427	0.498432
ENSG00000154269	11.9715	2.00493	2.50587	0.0270427	0.498432
ENSG00000235601	11.9715	2.00493	2.50587	0.0270427	0.498432
ENSG00000137203	180.573	32.0759	2.48842	6.6628e-07	0.000137062
ENSG00000197106	39.9054	7.01675	2.48679	0.000315485	0.0221973
ENSG00000080007	117.721	21.0499	2.4765	3.32298e-06	0.000560153
ENSG00000112559	33.9196	6.01439	2.47131	0.0006696	0.0402324
ENSG00000148288	49.8818	9.02148	2.45087	0.000138966	0.0116319
ENSG00000185640	16.9597	3.0073	2.44752	0.0100337	0.279952
ENSG00000123453	114.728	21.0499	2.43939	4.74664e-06	0.000748181
ENSG00000188581	358.153	66.1563	2.43441	1.88644e-07	4.92382e-05
ENSG00000120645	32.9219	6.01439	2.42841	0.000877744	0.0491213
ENSG00000170624	226.464	42.0995	2.42393	6.29891e-07	0.000132956
ENSG00000184599	21.9479	4.00966	2.41652	0.00436855	0.158746
ENSG00000213967	21.9479	4.00966	2.41652	0.00436855	0.158746
ENSG00000223756	85.7969	16.038	2.41035	1.76869e-05	0.00229589
ENSG00000189223	508.797	96.2272	2.40106	1.39875e-07	3.73114e-05
ENSG00000154319	3398.96	643.518	2.40081	3.576e-08	1.22259e-05
ENSG00000155542	63.8488	12.0286	2.39613	6.36916e-05	0.00628475
ENSG00000250548	47.8866	9.02148	2.39213	0.000214401	0.0164695
ENSG00000186399	31.9243	6.01439	2.38418	0.00115274	0.0617696
ENSG00000231445	10.9738	2.00493	2.38169	0.041032	0.609156
ENSG00000240747	10.9738	2.00493	2.38169	0.041032	0.609156
ENSG00000225886	10.9738	2.00493	2.38169	0.041032	0.609156
ENSG00000231952	10.9738	2.00493	2.38169	0.041032	0.609156
ENSG00000249978	10.9738	2.00493	2.38169	0.041032	0.609156
ENSG00000261056	10.9738	2.00493	2.38169	0.041032	0.609156
ENSG00000229585	10.9738	2.00493	2.38169	0.041032	0.609156
ENSG00000272442	10.9738	2.00493	2.38169	0.041032	0.609156
ENSG00000132386	1462.54	280.662	2.38105	6.40899e-08	1.92064e-05
ENSG00000128655	41.9007	8.01912	2.36748	0.000411667	0.0276044
ENSG00000103811	41.9007	8.01912	2.36748	0.000411667	0.0276044
ENSG00000188290	46.8889	9.02148	2.36184	0.000266845	0.0191639
ENSG00000197826	15.9621	3.0073	2.36072	0.0144854	0.347107
ENSG00000204851	15.9621	3.0073	2.36072	0.0144854	0.347107
ENSG00000111291	15.9621	3.0073	2.36072	0.0144854	0.347107
ENSG00000278023	15.9621	3.0073	2.36072	0.0144854	0.347107
ENSG00000135218	113.731	22.0522	2.36007	8.48135e-06	0.0011832
ENSG00000008517	51.8771	10.0238	2.35729	0.000180546	0.0144232
ENSG00000188517	138.672	27.064	2.35189	4.58523e-06	0.000732249
ENSG00000140873	20.9503	4.00966	2.34979	0.00607288	0.204173
ENSG00000256128	20.9503	4.00966	2.34979	0.00607288	0.204173
ENSG00000185972	30.9267	6.01439	2.33856	0.00151665	0.0730457
ENSG00000130720	3858.87	770.819	2.32353	8.45682e-08	2.44382e-05
ENSG00000114771	647.469	129.305	2.32292	2.32955e-07	5.95238e-05
ENSG00000233396	34.9172	7.01675	2.29479	0.00111107	0.0599334
ENSG00000112246	93.778	19.0451	2.29233	2.63156e-05	0.0031313
ENSG00000066468	19.9526	4.00966	2.27983	0.00845893	0.246497
ENSG00000254352	19.9526	4.00966	2.27983	0.00845893	0.246497
ENSG00000215630	14.9644	3.0073	2.26836	0.0209521	0.44249
ENSG00000144645	168.601	35.083	2.26072	5.14151e-06	0.000794937
ENSG00000285744	86.7946	18.0428	2.25832	4.27552e-05	0.00445425
ENSG00000079841	57.863	12.0286	2.2544	0.000192772	0.0150432
ENSG00000130303	1042.53	218.516	2.25364	3.31114e-07	7.87986e-05
ENSG00000269927	33.9196	7.01675	2.25312	0.0014361	0.0697639
ENSG00000163576	28.9314	6.01439	2.24275	0.002639	0.109503
ENSG00000137727	151.641	32.0759	2.23669	8.32618e-06	0.00116952
ENSG00000134463	113.731	24.057	2.23522	2.00127e-05	0.00250406
ENSG00000275993	319.245	69.1634	2.20455	2.08537e-06	0.000380603
ENSG00000178187	36.9125	8.01912	2.1852	0.00135615	0.0690129
ENSG00000238078	13.9668	3.0073	2.16967	0.0303481	0.540081
ENSG00000176659	13.9668	3.0073	2.16967	0.0303481	0.540081
ENSG00000236304	13.9668	3.0073	2.16967	0.0303481	0.540081
ENSG00000131620	13.9668	3.0073	2.16967	0.0303481	0.540081
ENSG00000186417	22.9455	5.01202	2.16712	0.00716778	0.224561
ENSG00000226334	22.9455	5.01202	2.16712	0.00716778	0.224561
ENSG00000198771	22.9455	5.01202	2.16712	0.00716778	0.224561
ENSG00000135480	569.653	127.301	2.16075	1.38087e-06	0.000259839
ENSG00000115461	10141	2270.36	2.15915	4.74777e-07	0.000106138
ENSG00000280339	53.8724	12.0286	2.15154	0.000411285	0.0276044
ENSG00000132837	84.7993	19.0451	2.14734	9.05658e-05	0.00845537
ENSG00000004468	26.9361	6.01439	2.14011	0.00462106	0.166674
ENSG00000064300	39.9054	9.02148	2.12985	0.00127988	0.0662428
ENSG00000250337	86.7946	20.0475	2.10731	0.000107097	0.00966417
ENSG00000185052	73.8252	17.0404	2.10707	0.00017912	0.0143972
ENSG00000271327	21.9479	5.01202	2.10334	0.00973269	0.274074
ENSG00000231760	21.9479	5.01202	2.10334	0.00973269	0.274074
ENSG00000137975	38.9078	9.02148	2.09344	0.00160897	0.0753982
ENSG00000230658	25.9385	6.01439	2.08592	0.00612771	0.205732
ENSG00000258545	131.688	31.0735	2.07896	3.90938e-05	0.00421413
ENSG00000257335	616.542	146.345	2.07388	3.01031e-06	0.000510995
ENSG00000257108	29.929	7.01675	2.07326	0.00406587	0.153253
ENSG00000095303	706.329	168.397	2.06766	2.89841e-06	0.000495466
ENSG00000158683	12.9691	3.0073	2.06374	0.0439913	0.635244
ENSG00000229927	12.9691	3.0073	2.06374	0.0439913	0.635244
ENSG00000258940	12.9691	3.0073	2.06374	0.0439913	0.635244
ENSG00000149599	12.9691	3.0073	2.06374	0.0439913	0.635244
ENSG00000163884	16.9597	4.00966	2.04695	0.0230709	0.447302
ENSG00000167711	16.9597	4.00966	2.04695	0.0230709	0.447302
ENSG00000233115	16.9597	4.00966	2.04695	0.0230709	0.447302
ENSG00000121552	114.728	28.0664	2.02648	8.06912e-05	0.00768117
ENSG00000132530	228.46	56.1326	2.02261	1.89562e-05	0.00240913
ENSG00000172061	1061.49	262.62	2.01453	3.9272e-06	0.000639792
ENSG00000182253	169.599	42.0995	2.00704	3.65024e-05	0.00399126
ENSG00000135324	108.743	27.064	2.00149	0.000109675	0.00982381
ENSG00000101938	111.736	28.0664	1.98839	0.000111481	0.00989868
ENSG00000111057	583.62	148.35	1.97512	8.2384e-06	0.00116947
ENSG00000250986	23.9432	6.01439	1.97102	0.0108117	0.296882
ENSG00000176054	23.9432	6.01439	1.97102	0.0108117	0.296882
ENSG00000052850	23.9432	6.01439	1.97102	0.0108117	0.296882
ENSG00000170571	1706.96	436.029	1.96863	5.0503e-06	0.000785839
ENSG00000251194	19.9526	5.01202	1.96665	0.0180032	0.407278
ENSG00000164440	19.9526	5.01202	1.96665	0.0180032	0.407278
ENSG00000277534	15.9621	4.00966	1.96015	0.0322922	0.562715
ENSG00000277423	15.9621	4.00966	1.96015	0.0322922	0.562715
ENSG00000145757	15.9621	4.00966	1.96015	0.0322922	0.562715
ENSG00000197054	15.9621	4.00966	1.96015	0.0322922	0.562715
ENSG00000153237	15.9621	4.00966	1.96015	0.0322922	0.562715
ENSG00000231407	15.9621	4.00966	1.96015	0.0322922	0.562715
ENSG00000238117	15.9621	4.00966	1.96015	0.0322922	0.562715
ENSG00000120156	664.429	171.405	1.95393	9.26093e-06	0.00128457
ENSG00000238083	116.724	30.0711	1.95222	0.000127282	0.0109175
ENSG00000089472	1659.08	429.012	1.95098	6.10921e-06	0.000909785
ENSG00000253767	38.9078	10.0238	1.94341	0.00289243	0.1186
ENSG00000105146	61.8535	16.038	1.93909	0.000754736	0.0446841
ENSG00000143382	2800.38	732.729	1.93409	6.39586e-06	0.000946665
ENSG00000232679	122.71	32.0759	1.93156	0.000129965	0.0110694
ENSG00000279881	30.9267	8.01912	1.93089	0.00591186	0.201551
ENSG00000248124	95.7733	25.0593	1.92899	0.000242101	0.0181023
ENSG00000124212	471.884	124.293	1.92362	1.62766e-05	0.00212419
ENSG00000214827	22.9455	6.01439	1.90994	0.0143802	0.346639
ENSG00000167614	22.9455	6.01439	1.90994	0.0143802	0.346639
ENSG00000260075	101.759	27.064	1.90585	0.000240535	0.0181023
ENSG00000155792	269.363	72.1705	1.89825	4.04013e-05	0.00430132
ENSG00000268001	33.9196	9.02148	1.89618	0.00512978	0.182047
ENSG00000134326	55.8677	15.0357	1.88493	0.00131516	0.067493
ENSG00000240972	29.929	8.01912	1.88377	0.00758204	0.232089
ENSG00000146574	547.705	148.35	1.88351	2.05296e-05	0.00253338
ENSG00000165949	192.544	52.1232	1.88268	7.41818e-05	0.0071456
ENSG00000120279	206.511	56.1326	1.87698	6.8824e-05	0.0067637
ENSG00000235919	14.9644	4.00966	1.86779	0.0452022	0.644225
ENSG00000170122	14.9644	4.00966	1.86779	0.0452022	0.644225
ENSG00000262075	14.9644	4.00966	1.86779	0.0452022	0.644225
ENSG00000167850	14.9644	4.00966	1.86779	0.0452022	0.644225
ENSG00000281344	25.9385	7.01675	1.86773	0.0117239	0.313559
ENSG00000172901	25.9385	7.01675	1.86773	0.0117239	0.313559
ENSG00000160255	193.542	53.1255	1.86272	8.57351e-05	0.00809779
ENSG00000165061	54.87	15.0357	1.85899	0.00156395	0.0744698
ENSG00000172554	43.896	12.0286	1.85684	0.00290973	0.118994
ENSG00000012223	61.8535	17.0404	1.85229	0.00117135	0.0620654
ENSG00000106483	1148.28	318.752	1.84857	1.95003e-05	0.00246275
ENSG00000185924	21.9479	6.01439	1.84617	0.0191374	0.425793
ENSG00000250064	21.9479	6.01439	1.84617	0.0191374	0.425793
ENSG00000108622	64.8465	18.0428	1.83845	0.00111032	0.0599334
ENSG00000111335	797.115	223.528	1.83376	2.71297e-05	0.00321242
ENSG00000174564	17.9573	5.01202	1.81565	0.0333763	0.574594
ENSG00000272630	17.9573	5.01202	1.81565	0.0333763	0.574594
ENSG00000119913	84.7993	24.057	1.81226	0.000657824	0.0397214
ENSG00000134470	31.9243	9.02148	1.80904	0.00820426	0.243782
ENSG00000278594	38.9078	11.0262	1.80752	0.00491367	0.175146
ENSG00000204941	3677.3	1050.48	1.80748	2.12755e-05	0.00259518
ENSG00000165323	55.8677	16.038	1.79256	0.00204509	0.0917605
ENSG00000136235	1326.86	383.906	1.78886	3.23344e-05	0.00369736
ENSG00000285294	27.9337	8.01912	1.78467	0.0124954	0.320569
ENSG00000144476	27.9337	8.01912	1.78467	0.0124954	0.320569
ENSG00000280047	27.9337	8.01912	1.78467	0.0124954	0.320569
ENSG00000244564	20.9503	6.01439	1.77944	0.0254753	0.483301
ENSG00000225880	20.9503	6.01439	1.77944	0.0254753	0.483301
ENSG00000261286	20.9503	6.01439	1.77944	0.0254753	0.483301
ENSG00000157423	20.9503	6.01439	1.77944	0.0254753	0.483301
ENSG00000185442	78.8134	23.0546	1.76789	0.00100467	0.054803
ENSG00000154175	15943.3	4719.13	1.75633	3.24437e-05	0.00369736
ENSG00000280202	40.9031	12.0286	1.75526	0.00530838	0.183033
ENSG00000112837	162.615	48.1137	1.75432	0.000256911	0.0186157
ENSG00000188763	23.9432	7.01675	1.75283	0.0199879	0.441479
ENSG00000177465	23.9432	7.01675	1.75283	0.0199879	0.441479
ENSG00000160233	67.8394	20.0475	1.75241	0.00155045	0.074272
ENSG00000100342	1182.2	351.83	1.74817	4.96162e-05	0.00508179
ENSG00000124249	73.8252	22.0522	1.73749	0.00137908	0.0694357
ENSG00000100234	37566.2	11281.6	1.73545	3.92352e-05	0.00421413
ENSG00000119630	3585.52	1077.54	1.73432	4.35287e-05	0.00451545
ENSG00000143199	16.9597	5.01202	1.73377	0.045436	0.644225
ENSG00000249572	16.9597	5.01202	1.73377	0.045436	0.644225
ENSG00000176681	26.9361	8.01912	1.73244	0.0160516	0.375371
ENSG00000198794	182.568	55.1303	1.72524	0.000263954	0.0190125
ENSG00000146267	49.8818	15.0357	1.72182	0.00374952	0.143107
ENSG00000143369	6814.88	2080.91	1.71141	5.16916e-05	0.0052721
ENSG00000285399	19.9526	6.01439	1.70948	0.0339102	0.577433
ENSG00000266993	19.9526	6.01439	1.70948	0.0339102	0.577433
ENSG00000226800	19.9526	6.01439	1.70948	0.0339102	0.577433
ENSG00000273024	19.9526	6.01439	1.70948	0.0339102	0.577433
ENSG00000128709	45.8913	14.0333	1.70052	0.00501982	0.178667
ENSG00000183486	341.193	106.251	1.68195	0.000180752	0.0144232
ENSG00000272620	25.9385	8.01912	1.67824	0.0206238	0.44249
ENSG00000214814	25.9385	8.01912	1.67824	0.0206238	0.44249
ENSG00000245275	25.9385	8.01912	1.67824	0.0206238	0.44249
ENSG00000178776	147.651	46.109	1.67639	0.000518554	0.0328351
ENSG00000174804	975.693	306.724	1.66908	0.00010913	0.00981116
ENSG00000226608	28.9314	9.02148	1.66761	0.0166546	0.386866
ENSG00000184979	117.721	37.0877	1.66305	0.000829498	0.0480834
ENSG00000139874	228.46	72.1705	1.66076	0.000332003	0.0232249
ENSG00000168405	301.287	95.2249	1.66044	0.000243008	0.0181023
ENSG00000116652	31.9243	10.0238	1.65901	0.013705	0.335359
ENSG00000264278	34.9172	11.0262	1.65193	0.0114634	0.309524
ENSG00000229056	37.9102	12.0286	1.64598	0.00972615	0.274074
ENSG00000138207	81.8063	26.0617	1.6456	0.00183044	0.0835189
ENSG00000178773	701.341	224.53	1.64266	0.000162331	0.013308
ENSG00000154529	341.193	110.26	1.62857	0.000277749	0.0197137
ENSG00000270562	21.9479	7.01675	1.62798	0.0340884	0.577433
ENSG00000165887	24.9408	8.01912	1.62194	0.0264977	0.497195
ENSG00000155966	95.7733	31.0735	1.62004	0.00156462	0.0744698
ENSG00000224116	67.8394	22.0522	1.61572	0.00313291	0.126326
ENSG00000145358	184.563	60.1421	1.61566	0.000572711	0.0356739
ENSG00000122176	156.629	51.1208	1.61301	0.000730459	0.0436728
ENSG00000246985	33.9196	11.0262	1.61026	0.0141787	0.343487
ENSG00000112541	291.311	96.2272	1.59679	0.000412897	0.0276106
ENSG00000027869	72.8276	24.057	1.59304	0.00305571	0.123418
ENSG00000185885	2127.97	706.667	1.5902	0.000181226	0.0144232
ENSG00000109743	1044.53	347.821	1.58609	0.000219768	0.016723
ENSG00000150687	13965	4651.98	1.58587	0.000162776	0.013308
ENSG00000205403	168.601	56.1326	1.58457	0.000801656	0.0470034
ENSG00000100058	675.403	225.532	1.58188	0.000277532	0.0197137
ENSG00000198959	63478.9	21257.1	1.57832	0.000171368	0.013959
ENSG00000253802	77.8158	26.0617	1.57356	0.00298368	0.12152
ENSG00000237410	53.8724	18.0428	1.57153	0.00620323	0.207407
ENSG00000160401	32.9219	11.0262	1.56735	0.0175391	0.403288
ENSG00000227855	29.929	10.0238	1.56628	0.0214439	0.44249
ENSG00000138028	347.179	117.277	1.56475	0.000452742	0.0297828
ENSG00000021645	23.9432	8.01912	1.56334	0.0340354	0.577433
ENSG00000162723	23.9432	8.01912	1.56334	0.0340354	0.577433
ENSG00000196549	3139.58	1063.51	1.56163	0.000218091	0.0166476
ENSG00000235848	20.9503	7.01675	1.56125	0.0444891	0.639768
ENSG00000105664	88.7898	30.0711	1.55807	0.00255608	0.107346
ENSG00000135537	82.804	28.0664	1.55663	0.00291676	0.118994
ENSG00000140937	11301.3	3847.08	1.55462	0.000216937	0.0166117
ENSG00000221930	173.589	59.1397	1.55148	0.000969067	0.0530996
ENSG00000184678	108.743	37.0877	1.54872	0.00192056	0.0873026
ENSG00000115841	198.53	68.161	1.54061	0.000890804	0.0491441
ENSG00000158246	46.8889	16.038	1.54041	0.009406	0.267042
ENSG00000144712	40.9031	14.0333	1.53499	0.0126523	0.320569
ENSG00000230454	37.9102	13.0309	1.53165	0.014931	0.3549
ENSG00000215374	92.7804	32.0759	1.52867	0.00279716	0.115473
ENSG00000126860	54.87	19.0451	1.52046	0.00753465	0.230929
ENSG00000211448	244.422	85.2012	1.51905	0.000877105	0.0491213
ENSG00000261553	28.9314	10.0238	1.51758	0.0268201	0.498432
ENSG00000005381	25.9385	9.02148	1.51078	0.0338323	0.577433
ENSG00000183840	45.8913	16.038	1.50947	0.0111591	0.303333
ENSG00000124593	45.8913	16.038	1.50947	0.0111591	0.303333
ENSG00000079102	62.8512	22.0522	1.50574	0.006253	0.208496
ENSG00000234155	22.9455	8.01912	1.50227	0.043693	0.635244
ENSG00000186777	22.9455	8.01912	1.50227	0.043693	0.635244
ENSG00000133687	181.57	64.1515	1.49916	0.00131282	0.067493
ENSG00000173269	53.8724	19.0451	1.49405	0.00878145	0.254369
ENSG00000276386	367.132	130.308	1.49349	0.000752332	0.0446506
ENSG00000254535	84.7993	30.0711	1.49183	0.00398057	0.15074
ENSG00000058085	957.735	340.804	1.49034	0.000508635	0.0325768
ENSG00000171084	33.9196	12.0286	1.48608	0.0218722	0.44249
ENSG00000232949	33.9196	12.0286	1.48608	0.0218722	0.44249
ENSG00000248479	33.9196	12.0286	1.48608	0.0218722	0.44249
ENSG00000174963	92.7804	33.0782	1.48445	0.00358536	0.137925
ENSG00000233818	47.8866	17.0404	1.4839	0.0114402	0.309241
ENSG00000154654	447.941	160.379	1.48111	0.000727618	0.0436104
ENSG00000136205	2899.14	1039.45	1.47969	0.000449074	0.0296218
ENSG00000117226	707.327	253.598	1.47938	0.00062829	0.0384159
ENSG00000172137	100.762	36.0853	1.47827	0.00326841	0.13092
ENSG00000196074	58.8606	21.0499	1.47803	0.00802734	0.240562
ENSG00000277459	44.8936	16.038	1.47785	0.0132402	0.329519
ENSG00000283378	30.9267	11.0262	1.47751	0.0268319	0.498432
ENSG00000183250	130.691	47.1113	1.46958	0.00238186	0.103087
ENSG00000180425	27.9337	10.0238	1.46717	0.0335331	0.576475
ENSG00000227502	199.528	72.1705	1.46552	0.00149249	0.0721688
ENSG00000128567	575.639	208.492	1.46462	0.000766326	0.0452599
ENSG00000139998	160.62	58.1374	1.46414	0.00190861	0.0869225
ENSG00000260261	38.9078	14.0333	1.46307	0.0183322	0.413182
ENSG00000186205	49.8818	18.0428	1.46077	0.011697	0.313559
ENSG00000077942	978.685	355.84	1.4593	0.000650918	0.0394024
ENSG00000086570	24.9408	9.02148	1.45448	0.0428142	0.626444
ENSG00000224897	35.9149	13.0309	1.45391	0.0219911	0.44249
ENSG00000268225	35.9149	13.0309	1.45391	0.0219911	0.44249
ENSG00000006606	98.7662	36.0853	1.44945	0.00396677	0.150452
ENSG00000106714	161.618	59.1397	1.44846	0.00209876	0.0936494
ENSG00000124613	65.8441	24.057	1.44788	0.00761025	0.232659
ENSG00000245213	32.9219	12.0286	1.44317	0.02678	0.498432
ENSG00000171840	40.9031	15.0357	1.4363	0.0185027	0.415135
ENSG00000135069	718.301	265.627	1.43476	0.00088979	0.0491441
ENSG00000232774	230.455	85.2012	1.43421	0.0016941	0.0784781
ENSG00000169436	890.893	329.778	1.43341	0.000827864	0.0480834
ENSG00000139567	86.7946	32.0759	1.43259	0.00527857	0.182367
ENSG00000159917	29.929	11.0262	1.43039	0.0331737	0.573546
ENSG00000152977	93.778	35.083	1.41528	0.00517208	0.182367
ENSG00000001617	358.153	134.317	1.4141	0.00138748	0.0695862
ENSG00000277702	66.8417	25.0593	1.41093	0.00886945	0.256001
ENSG00000168497	31.9243	12.0286	1.39894	0.0327785	0.569146
ENSG00000186715	31.9243	12.0286	1.39894	0.0327785	0.569146
ENSG00000170442	68.837	26.0617	1.39698	0.00905452	0.259492
ENSG00000205413	539.723	205.485	1.39265	0.00130595	0.0674479
ENSG00000182326	4565.2	1740.11	1.39144	0.00091225	0.0502131
ENSG00000146938	57.863	22.0522	1.38669	0.0125289	0.320569
ENSG00000079215	338.2	129.305	1.38624	0.00176384	0.0809367
ENSG00000091831	70.8323	27.064	1.38394	0.00923072	0.262989
ENSG00000230928	83.8016	32.0759	1.38204	0.00726212	0.224561
ENSG00000132840	337.202	129.305	1.38198	0.00182229	0.0833038
ENSG00000173702	28.9314	11.0262	1.38169	0.0409935	0.609156
ENSG00000187583	130.691	50.1184	1.38054	0.00409866	0.153289
ENSG00000050730	33.9196	13.0309	1.37174	0.0323643	0.563162
ENSG00000138311	142.662	55.1303	1.36969	0.0039636	0.150452
ENSG00000100292	8649.55	3352.91	1.36718	0.0010863	0.0588591
ENSG00000123500	576.636	223.528	1.36672	0.00162268	0.0758938
ENSG00000157214	2545.98	990.337	1.36212	0.00120451	0.0632866
ENSG00000145242	1180.21	459.083	1.36198	0.00135468	0.0690129
ENSG00000054356	510.792	199.471	1.35601	0.00176269	0.0809367
ENSG00000146856	30.9267	12.0286	1.35332	0.0401014	0.609156
ENSG00000136002	397.061	155.367	1.35298	0.00203922	0.0916667
ENSG00000196735	140.667	55.1303	1.34939	0.00455301	0.164709
ENSG00000171227	35.9149	14.0333	1.34797	0.0319423	0.561454
ENSG00000230333	58.8606	23.0546	1.34753	0.0145328	0.347899
ENSG00000104368	10818.4	4252.03	1.34724	0.00127025	0.0660257
ENSG00000103888	20160.3	7927.7	1.34653	0.00126545	0.0659175
ENSG00000234769	40.9031	16.038	1.34394	0.0262297	0.493949
ENSG00000247317	40.9031	16.038	1.34394	0.0262297	0.493949
ENSG00000134363	2240.7	883.084	1.34321	0.00142608	0.0697639
ENSG00000163827	175.585	69.1634	1.34251	0.00380639	0.145049
ENSG00000234719	65.8441	26.0617	1.33297	0.0131321	0.329519
ENSG00000173848	2168.87	862.034	1.331	0.00157771	0.0748219
ENSG00000145075	37.9102	15.0357	1.32703	0.0315204	0.556455
ENSG00000257027	42.8984	17.0404	1.32564	0.0260503	0.49248
ENSG00000091409	489.841	196.464	1.3175	0.00238246	0.103087
ENSG00000117152	6699.16	2688.34	1.31722	0.00163461	0.0763047
ENSG00000143387	896.879	361.854	1.30921	0.00216192	0.0957634
ENSG00000226823	29.929	12.0286	1.30621	0.0490282	0.682403
ENSG00000230409	101.759	41.0972	1.30545	0.00845674	0.246497
ENSG00000230513	61.8535	25.0593	1.29926	0.0167701	0.388433
ENSG00000254682	51.8771	21.0499	1.29624	0.0219197	0.44249
ENSG00000013293	310.266	126.298	1.29583	0.00351247	0.135732
ENSG00000185829	41.9007	17.0404	1.29179	0.0306957	0.544738
ENSG00000198168	255.396	104.246	1.29172	0.00409952	0.153289
ENSG00000085276	370.125	151.357	1.28935	0.00332556	0.132284
ENSG00000215817	36.9125	15.0357	1.28868	0.0376208	0.609156
ENSG00000164112	117.721	48.1137	1.28865	0.00786138	0.237155
ENSG00000109511	1362.78	558.317	1.2872	0.00233099	0.102134
ENSG00000006747	1190.19	488.152	1.28557	0.00242802	0.103151
ENSG00000126785	31.9243	13.0309	1.28461	0.0475441	0.666716
ENSG00000258768	31.9243	13.0309	1.28461	0.0475441	0.666716
ENSG00000144749	490.839	201.476	1.28412	0.00302769	0.122695
ENSG00000164236	53.8724	22.0522	1.28383	0.0218534	0.44249
ENSG00000280734	48.8842	20.0475	1.28068	0.0254851	0.483301
ENSG00000184160	235.443	97.2296	1.27483	0.00485229	0.173212
ENSG00000095397	162.615	67.1586	1.27425	0.00623017	0.208021
ENSG00000103257	1802.74	745.76	1.27327	0.00252059	0.106408
ENSG00000196659	72.8276	30.0711	1.27261	0.0151887	0.36005
ENSG00000261371	118.719	49.1161	1.27114	0.0085944	0.250144
ENSG00000163235	488.844	202.478	1.27109	0.0033274	0.132284
ENSG00000140993	50.8795	21.0499	1.26829	0.0252954	0.483301
ENSG00000158270	1826.68	758.79	1.26731	0.00263046	0.109503
ENSG00000257135	33.9196	14.0333	1.26581	0.0461633	0.652631
ENSG00000282057	45.8913	19.0451	1.26331	0.0299142	0.537721
ENSG00000132932	45.8913	19.0451	1.26331	0.0299142	0.537721
ENSG00000138821	221.476	92.2178	1.2629	0.00547931	0.188125
ENSG00000154874	146.653	61.1444	1.2604	0.00742529	0.228154
ENSG00000197646	430.981	180.426	1.25564	0.0039096	0.148749
ENSG00000276116	95.7733	40.0948	1.25361	0.0119514	0.316368
ENSG00000205221	83.8016	35.083	1.25324	0.0139994	0.341529
ENSG00000164283	1501.45	630.488	1.25165	0.00301083	0.12242
ENSG00000137033	9510.51	4005.45	1.24753	0.00278406	0.115128
ENSG00000123977	116.724	49.1161	1.24672	0.0100165	0.279952
ENSG00000197140	85.7969	36.0853	1.24664	0.0140684	0.342271
ENSG00000261061	42.8984	18.0428	1.24376	0.035482	0.585911
ENSG00000157064	551.695	233.551	1.23969	0.00414765	0.153289
ENSG00000250312	139.67	59.1397	1.23807	0.00884097	0.255787
ENSG00000233927	5976.87	2535.98	1.2368	0.00305564	0.123418
ENSG00000163393	63.8488	27.064	1.23447	0.021474	0.44249
ENSG00000245571	136.677	58.1374	1.23146	0.00936577	0.266212
ENSG00000160326	225.467	96.2272	1.22733	0.00677575	0.223168
ENSG00000112186	333.212	142.336	1.22642	0.00538895	0.185548
ENSG00000163251	53.8724	23.0546	1.22005	0.0285101	0.518005
ENSG00000171867	17703.1	7607.95	1.21841	0.00343842	0.134187
ENSG00000177409	807.091	346.818	1.21826	0.00432558	0.157894
ENSG00000182463	207.509	89.2107	1.21674	0.00732964	0.226073
ENSG00000169515	291.311	125.296	1.21641	0.00618766	0.207171
ENSG00000172379	419.009	180.426	1.21501	0.00523004	0.182367
ENSG00000265519	162.615	70.1657	1.21117	0.00907892	0.259662
ENSG00000149571	392.073	169.4	1.21009	0.00556286	0.190725
ENSG00000224594	41.9007	18.0428	1.20991	0.0415351	0.613648
ENSG00000204362	41.9007	18.0428	1.20991	0.0415351	0.613648
ENSG00000164850	113.731	49.1161	1.20928	0.0126036	0.320569
ENSG00000116183	194.54	84.1988	1.20698	0.00813808	0.242385
ENSG00000112981	64.8465	28.0664	1.20456	0.024056	0.464178
ENSG00000003400	94.7757	41.0972	1.20301	0.0156835	0.369253
ENSG00000278266	227.462	99.2343	1.19569	0.00820508	0.243782
ENSG00000188372	61.8535	27.064	1.18876	0.0273145	0.502297
ENSG00000231290	493.832	217.513	1.18245	0.00640458	0.212674
ENSG00000020633	250.408	110.26	1.18245	0.00838823	0.24538
ENSG00000261716	88.7898	39.0924	1.18094	0.0187651	0.419819
ENSG00000197142	154.634	68.161	1.18037	0.0112972	0.306401
ENSG00000189134	56.8653	25.0593	1.17821	0.0316557	0.557627
ENSG00000151692	636.495	281.665	1.17581	0.00613817	0.205798
ENSG00000119900	1980.32	877.069	1.17485	0.00514837	0.182367
ENSG00000166741	7823.5	3468.18	1.17361	0.0048481	0.173212
ENSG00000071282	485.851	215.509	1.1723	0.00689687	0.224561
ENSG00000186470	1094.41	486.147	1.17049	0.00569606	0.195016
ENSG00000178458	51.8771	23.0546	1.16573	0.0372812	0.606952
ENSG00000213071	51.8771	23.0546	1.16573	0.0372812	0.606952
ENSG00000113361	1453.56	648.53	1.16419	0.00575086	0.196615
ENSG00000189423	215.49	96.2272	1.16207	0.00999595	0.279952
ENSG00000269893	1234.08	552.303	1.15973	0.00600239	0.204173
ENSG00000112425	145.655	65.1539	1.15911	0.0133541	0.329519
ENSG00000161281	543.714	243.575	1.15808	0.0072792	0.224803
ENSG00000228589	55.8677	25.0593	1.15273	0.035924	0.5912
ENSG00000124882	1277.98	575.358	1.15116	0.00633324	0.210593
ENSG00000271254	269.363	121.286	1.15032	0.00982991	0.276491
ENSG00000233608	462.905	208.492	1.15025	0.00812696	0.242385
ENSG00000103154	57.863	26.0617	1.14694	0.0353038	0.584161
ENSG00000234459	57.863	26.0617	1.14694	0.0353038	0.584161
ENSG00000197852	68.837	31.0735	1.14434	0.0293173	0.529107
ENSG00000262655	190.549	86.2036	1.1432	0.0120802	0.319079
ENSG00000109861	916.832	415.982	1.1399	0.00722923	0.224561
ENSG00000163131	134.681	61.1444	1.13766	0.0159909	0.375371
ENSG00000271614	74.8229	34.0806	1.13167	0.0283755	0.516719
ENSG00000172716	744.24	339.802	1.13079	0.00807956	0.241829
ENSG00000170006	131.688	60.1421	1.12906	0.017053	0.393917
ENSG00000138642	516.778	236.558	1.12694	0.00909257	0.259662
ENSG00000143320	1076.45	493.164	1.12595	0.00777089	0.236973
ENSG00000150540	231.452	106.251	1.12233	0.012682	0.320569
ENSG00000110092	45175.2	20790	1.11963	0.00701731	0.224561
ENSG00000107738	3118.62	1435.39	1.1194	0.00735725	0.226637
ENSG00000114698	1013.6	467.102	1.11748	0.00824702	0.24443
ENSG00000177640	58.8606	27.064	1.11735	0.0391281	0.609156
ENSG00000277758	95.7733	44.1042	1.11651	0.023905	0.461631
ENSG00000245146	60.8559	28.0664	1.11312	0.0383872	0.609156
ENSG00000132000	500.815	231.546	1.11256	0.0100865	0.281102
ENSG00000121904	175.585	81.1917	1.11157	0.0152823	0.361404
ENSG00000154736	2990.93	1384.27	1.1114	0.00779445	0.237155
ENSG00000116774	1827.68	848.001	1.10776	0.0082716	0.24486
ENSG00000140379	51.8771	24.057	1.10466	0.0474097	0.666371
ENSG00000285979	51.8771	24.057	1.10466	0.0474097	0.666371
ENSG00000182240	1569.29	729.722	1.10456	0.00863504	0.251026
ENSG00000154678	1290.95	601.419	1.10183	0.00886749	0.256001
ENSG00000175764	81.8063	38.0901	1.10029	0.0299605	0.537721
ENSG00000114757	124.705	58.1374	1.09933	0.02084	0.44249
ENSG00000090376	115.726	54.1279	1.09451	0.0226708	0.44249
ENSG00000225684	194.54	91.2154	1.09167	0.0160785	0.375639
ENSG00000181722	76.8181	36.0853	1.0874	0.033763	0.577433
ENSG00000186340	18022.4	8487.02	1.08645	0.00888954	0.256276
ENSG00000128165	63.8488	30.0711	1.08313	0.041364	0.612238
ENSG00000163710	1467.53	692.634	1.08309	0.0100127	0.279952
ENSG00000274265	135.679	64.1515	1.07917	0.0217535	0.44249
ENSG00000172935	535.733	253.598	1.0786	0.0122635	0.320569
ENSG00000089127	213.495	101.239	1.0755	0.0167578	0.388433
ENSG00000105792	646.471	306.724	1.07534	0.0120597	0.318885
ENSG00000079308	3309.17	1571.71	1.07408	0.0100206	0.279952
ENSG00000196562	200.526	95.2249	1.07339	0.0175444	0.403288
ENSG00000162618	2495.1	1185.8	1.07316	0.0102227	0.284244
ENSG00000068976	73.8252	35.083	1.07066	0.0377926	0.609156
ENSG00000128656	370.125	176.416	1.06849	0.0141508	0.343487
ENSG00000000971	5809.26	2775.55	1.06555	0.0104253	0.288886
ENSG00000153294	182.568	87.2059	1.06486	0.019407	0.431002
ENSG00000108950	356.158	170.402	1.06302	0.0148406	0.353523
ENSG00000196526	4295.84	2058.86	1.06105	0.0108371	0.297243
ENSG00000185519	64.8465	31.0735	1.05834	0.0451804	0.644225
ENSG00000151470	114.728	55.1303	1.05562	0.0277883	0.508698
ENSG00000185567	305.278	147.348	1.05027	0.0170197	0.393839
ENSG00000181195	8609.64	4162.82	1.04837	0.0116145	0.312907
ENSG00000204519	103.754	50.1184	1.04791	0.0311985	0.551978
ENSG00000231365	78.8134	38.0901	1.0466	0.0395766	0.609156
ENSG00000187608	1518.41	735.736	1.04517	0.0128784	0.323948
ENSG00000270872	92.7804	45.1066	1.03844	0.0357114	0.588898
ENSG00000125772	874.931	426.005	1.03808	0.0142814	0.345285
ENSG00000151725	131.688	64.1515	1.03614	0.0277811	0.508698
ENSG00000241316	67.8394	33.0782	1.03347	0.0480279	0.672406
ENSG00000188227	147.651	72.1705	1.03144	0.0264216	0.496792
ENSG00000179630	1523.4	745.76	1.03039	0.0141678	0.343487
ENSG00000138944	1083.44	531.254	1.02797	0.0148094	0.353127
ENSG00000008394	3905.76	1918.53	1.02556	0.0137629	0.336096
ENSG00000134955	105.75	52.1232	1.01891	0.0353634	0.584749
ENSG00000102312	2181.84	1080.55	1.0137	0.0152528	0.361216
ENSG00000141574	220.478	109.258	1.01207	0.0245547	0.471924
ENSG00000184156	161.618	80.1894	1.00997	0.0280241	0.511087
ENSG00000224383	84.7993	42.0995	1.00811	0.0441513	0.636418
ENSG00000198768	8956.82	4460.52	1.00575	0.0153796	0.36279
ENSG00000166016	477.87	238.563	1.00187	0.0203477	0.44249
ENSG00000158859	722.292	360.852	1.00093	0.0187315	0.419566
ENSG00000132359	361.146	180.426	1.00068	0.0214452	0.44249
ENSG00000237550	3033.83	6073.33	-1.00132	0.0159326	0.374392
ENSG00000102409	221.476	445.05	-1.00641	0.0195364	0.433084
ENSG00000166510	272.356	548.294	-1.00912	0.0185024	0.415135
ENSG00000182168	124.705	251.594	-1.01185	0.0233601	0.451466
ENSG00000186480	1880.55	3805.98	-1.01706	0.0145612	0.348235
ENSG00000169750	54.87	111.263	-1.01821	0.0366392	0.600527
ENSG00000150551	167.603	339.802	-1.01909	0.0202434	0.44249
ENSG00000104883	41.9007	85.2012	-1.02171	0.0441513	0.636418
ENSG00000128262	135.679	275.651	-1.02197	0.0213243	0.44249
ENSG00000157111	219.481	446.053	-1.0227	0.0176906	0.406264
ENSG00000221890	196.535	400.946	-1.02815	0.0183024	0.412894
ENSG00000196284	58.8606	120.284	-1.0295	0.0328349	0.569717
ENSG00000238273	80.8087	165.39	-1.03215	0.0265045	0.497195
ENSG00000125354	67.8394	139.329	-1.03693	0.0286771	0.520259
ENSG00000076555	42.8984	88.2083	-1.03783	0.0399038	0.609156
ENSG00000253552	205.514	422.998	-1.04096	0.0166994	0.387534
ENSG00000159784	58.8606	121.286	-1.04146	0.0307617	0.544738
ENSG00000187634	407.037	839.982	-1.04497	0.0137487	0.336089
ENSG00000228630	102.757	212.502	-1.04733	0.0213542	0.44249
ENSG00000028277	46.8889	97.2296	-1.05015	0.0348202	0.578109
ENSG00000105290	313.259	649.533	-1.05175	0.0136	0.333798
ENSG00000205517	44.8936	93.2201	-1.05204	0.0357114	0.588898
ENSG00000160460	42.8984	89.2107	-1.05411	0.0366865	0.600895
ENSG00000184110	237.438	493.164	-1.05412	0.0142739	0.345285
ENSG00000146674	69071.7	143447	-1.05435	0.0109908	0.300103
ENSG00000237471	63.8488	133.315	-1.06063	0.0261352	0.493316
ENSG00000174332	113.731	237.561	-1.06184	0.0179635	0.407278
ENSG00000215790	190.549	397.939	-1.06189	0.0149422	0.3549
ENSG00000215270	35.9149	75.1776	-1.06309	0.0409575	0.609156
ENSG00000185585	56.8653	119.282	-1.06709	0.0273779	0.50305
ENSG00000268350	44.8936	94.2225	-1.06745	0.0329243	0.570453
ENSG00000197576	31.9243	67.1586	-1.06995	0.0442321	0.636827
ENSG00000160200	93.778	197.466	-1.07327	0.0191724	0.426181
ENSG00000127863	194.54	409.967	-1.07496	0.013667	0.334766
ENSG00000154146	28.9314	61.1444	-1.0763	0.047268	0.665149
ENSG00000182118	91.7828	194.459	-1.08213	0.0183935	0.413795
ENSG00000196378	35.9149	76.1799	-1.08217	0.0371901	0.606952
ENSG00000236675	134.681	285.674	-1.08411	0.0146001	0.348821
ENSG00000182916	61.8535	131.31	-1.0845	0.0233395	0.451429
ENSG00000278970	97.7686	207.49	-1.08462	0.0175032	0.403105
ENSG00000183578	66.8417	142.336	-1.08904	0.021523	0.44249
ENSG00000223482	129.693	277.655	-1.09745	0.0136285	0.334161
ENSG00000025434	59.8583	128.303	-1.09832	0.0220904	0.44249
ENSG00000254545	28.9314	62.1468	-1.09971	0.0422141	0.621786
ENSG00000101825	185.561	397.939	-1.10013	0.0117822	0.313559
ENSG00000238271	65.8441	141.334	-1.10051	0.0203467	0.44249
ENSG00000272668	40.9031	88.2083	-1.10634	0.0290388	0.525251
ENSG00000149489	94.7757	204.483	-1.10837	0.015394	0.36279
ENSG00000173546	394.068	851.008	-1.11048	0.00893228	0.257203
ENSG00000235954	45.8913	99.2343	-1.1105	0.0255994	0.485091
ENSG00000176597	37.9102	82.1941	-1.11388	0.0299605	0.537721
ENSG00000139946	49.8818	108.256	-1.1159	0.0231185	0.447775
ENSG00000187134	1934.43	4209.93	-1.12184	0.0071415	0.224561
ENSG00000135596	482.858	1055.49	-1.12804	0.00773372	0.236136
ENSG00000250091	72.8276	159.376	-1.12853	0.0160497	0.375371
ENSG00000182022	89.7875	196.464	-1.12858	0.0140164	0.341601
ENSG00000074047	115.726	253.598	-1.13098	0.0115759	0.312215
ENSG00000106484	1431.61	3136.4	-1.1314	0.00676201	0.223018
ENSG00000160781	48.8842	107.253	-1.13157	0.0215311	0.44249
ENSG00000179168	31.9243	70.1657	-1.13303	0.0322285	0.562715
ENSG00000141750	110.738	243.575	-1.13632	0.0114248	0.309241
ENSG00000223803	51.8771	114.27	-1.13737	0.0197876	0.438253
ENSG00000135636	24.9408	55.1303	-1.14037	0.0407562	0.609156
ENSG00000220785	34.9172	77.1823	-1.1415	0.0280885	0.511877
ENSG00000198225	156.629	345.816	-1.14202	0.00948495	0.268969
ENSG00000205978	108.743	240.568	-1.14461	0.0109311	0.299145
ENSG00000169432	38.9078	86.2036	-1.14514	0.0246936	0.474219
ENSG00000089847	23.9432	53.1255	-1.14565	0.0416529	0.615014
ENSG00000127957	71.8299	159.376	-1.1484	0.0143598	0.346639
ENSG00000158050	22.9455	51.1208	-1.15136	0.042612	0.626444
ENSG00000224914	36.9125	82.1941	-1.15223	0.0250508	0.479939
ENSG00000099849	80.8087	180.426	-1.15759	0.0125034	0.320569
ENSG00000105464	73.8252	165.39	-1.16233	0.0129214	0.324694
ENSG00000133055	58.8606	132.312	-1.16687	0.0149595	0.354962
ENSG00000126822	143.66	322.762	-1.16711	0.00830571	0.24538
ENSG00000178531	89.7875	202.478	-1.17206	0.010651	0.294133
ENSG00000142408	60.8559	137.324	-1.17246	0.0140721	0.342271
ENSG00000161267	23.9432	54.1279	-1.17256	0.0365821	0.600045
ENSG00000101210	39.9054	90.213	-1.17423	0.020497	0.44249
ENSG00000176971	86.7946	196.464	-1.17742	0.0105176	0.29078
ENSG00000179627	46.8889	106.251	-1.178	0.0171259	0.39479
ENSG00000232882	22.9455	52.1232	-1.17931	0.0372812	0.606952
ENSG00000172458	18.955	43.1019	-1.17985	0.0472123	0.664751
ENSG00000213213	18.955	43.1019	-1.17985	0.0472123	0.664751
ENSG00000168685	166.606	378.894	-1.18475	0.00695228	0.224561
ENSG00000113389	1129.33	2569.06	-1.18569	0.00464024	0.167117
ENSG00000187151	21.9479	50.1184	-1.18664	0.0380252	0.609156
ENSG00000234537	17.9573	41.0972	-1.18882	0.0485971	0.678502
ENSG00000257270	17.9573	41.0972	-1.18882	0.0485971	0.678502
ENSG00000131019	39.9054	91.2154	-1.19015	0.0187365	0.419566
ENSG00000241852	175.585	400.946	-1.19066	0.00654741	0.216528
ENSG00000184635	35.9149	82.1941	-1.19162	0.0207772	0.44249
ENSG00000125266	45.8913	105.248	-1.19529	0.0158036	0.371722
ENSG00000131386	1300.92	2984.04	-1.19765	0.00421335	0.154306
ENSG00000149531	64.8465	149.353	-1.20204	0.0111337	0.303333
ENSG00000176593	46.8889	108.256	-1.20494	0.0146187	0.348923
ENSG00000198873	147.651	340.804	-1.20606	0.00630499	0.209941
ENSG00000079462	38.9078	90.213	-1.21064	0.0171218	0.39479
ENSG00000175130	497.823	1154.72	-1.21364	0.00415722	0.153289
ENSG00000154134	71.8299	167.395	-1.21916	0.00920694	0.26262
ENSG00000151690	58.8606	137.324	-1.22046	0.0107685	0.296882
ENSG00000259426	20.9503	49.1161	-1.22429	0.033664	0.577433
ENSG00000171208	1301.92	3052.2	-1.22913	0.00333357	0.132284
ENSG00000198185	67.8394	159.376	-1.23071	0.00894596	0.257292
ENSG00000137285	28.9314	68.161	-1.23272	0.0213146	0.44249
ENSG00000050344	60.8559	144.341	-1.24429	0.00899446	0.258075
ENSG00000280206	32.9219	78.1846	-1.24466	0.0170555	0.393917
ENSG00000128606	951.749	2256.32	-1.24521	0.00301856	0.122529
ENSG00000106004	389.08	923.178	-1.24627	0.00341279	0.133616
ENSG00000207864	15.9621	38.0901	-1.24822	0.0436842	0.635244
ENSG00000143126	75.8205	180.426	-1.24936	0.00724913	0.224561
ENSG00000276805	20.9503	50.1184	-1.25337	0.0291851	0.527505
ENSG00000103044	43.896	105.248	-1.25924	0.0112872	0.306401
ENSG00000109610	48.8842	117.277	-1.26032	0.0100165	0.279952
ENSG00000141401	135.679	327.773	-1.27172	0.00413953	0.153289
ENSG00000166924	48.8842	118.279	-1.27259	0.00927817	0.264031
ENSG00000150630	1342.82	3248.66	-1.2745	0.00235531	0.102829
ENSG00000250722	50.8795	123.291	-1.27483	0.00878089	0.254369
ENSG00000197653	23.9432	58.1374	-1.27542	0.0217082	0.44249
ENSG00000197249	199.528	484.142	-1.27831	0.00335178	0.132295
ENSG00000134259	51.8771	126.298	-1.28161	0.00824671	0.24443
ENSG00000203797	20.9503	51.1208	-1.28186	0.0252954	0.483301
ENSG00000233521	39.9054	97.2296	-1.28214	0.0109231	0.299145
ENSG00000057704	15.9621	39.0924	-1.28557	0.0368698	0.603084
ENSG00000281026	22.9455	56.1326	-1.28598	0.0217825	0.44249
ENSG00000184524	19.9526	49.1161	-1.29425	0.0254851	0.483301
ENSG00000197261	19.9526	49.1161	-1.29425	0.0254851	0.483301
ENSG00000004776	381.099	935.207	-1.29484	0.00237751	0.103087
ENSG00000183549	12.9691	32.0759	-1.29815	0.0475441	0.666716
ENSG00000182379	213.495	527.244	-1.30376	0.00258065	0.107819
ENSG00000120738	760.202	1878.43	-1.30493	0.00196502	0.0888249
ENSG00000253305	42.8984	106.251	-1.30597	0.00868018	0.252037
ENSG00000205746	120.714	298.705	-1.30623	0.00343743	0.134187
ENSG00000117643	31.9243	79.187	-1.30723	0.012373	0.320569
ENSG00000110675	11.9715	30.0711	-1.31974	0.0490282	0.682403
ENSG00000174871	19.9526	50.1184	-1.32333	0.0219798	0.44249
ENSG00000145794	19.9526	50.1184	-1.32333	0.0219798	0.44249
ENSG00000267280	86.7946	219.518	-1.3374	0.00340241	0.133425
ENSG00000221971	18.955	48.1137	-1.33811	0.022032	0.44249
ENSG00000149090	1620.17	4100.67	-1.33965	0.00139551	0.0697639
ENSG00000268575	14.9644	38.0901	-1.34058	0.0315204	0.556455
ENSG00000169184	247.415	629.485	-1.3468	0.00178034	0.0815396
ENSG00000137819	85.7969	218.516	-1.34746	0.00319453	0.128597
ENSG00000273748	79.8111	203.48	-1.34885	0.00351716	0.135732
ENSG00000233328	36.9125	94.2225	-1.34899	0.00796728	0.23965
ENSG00000267809	21.9479	56.1326	-1.34975	0.0165489	0.384779
ENSG00000004777	75.8205	193.457	-1.3499	0.00364673	0.139623
ENSG00000073756	2104.02	5378.69	-1.35405	0.00122748	0.0642152
ENSG00000230712	17.9573	46.109	-1.35435	0.0220737	0.44249
ENSG00000138669	135.679	347.821	-1.35733	0.00221386	0.0975988
ENSG00000128510	298.294	764.805	-1.35798	0.00153109	0.0735953
ENSG00000167771	13.9668	36.0853	-1.36152	0.0319423	0.561454
ENSG00000258405	13.9668	36.0853	-1.36152	0.0319423	0.561454
ENSG00000105255	77.8158	200.473	-1.36385	0.00322979	0.129801
ENSG00000172508	20.9503	54.1279	-1.36413	0.0164527	0.383275
ENSG00000198743	1442.59	3713.76	-1.36414	0.00115265	0.0617696
ENSG00000104689	57.863	149.353	-1.3661	0.00421459	0.154306
ENSG00000168621	346.181	893.107	-1.36699	0.00138162	0.0694357
ENSG00000115107	360.148	931.197	-1.37019	0.00133652	0.0684443
ENSG00000241288	37.9102	98.2319	-1.37068	0.00671476	0.221761
ENSG00000136231	91.7828	237.561	-1.37079	0.00256732	0.107447
ENSG00000028137	374.115	968.285	-1.37165	0.00131149	0.067493
ENSG00000133216	211.5	549.296	-1.3764	0.00148382	0.0718925
ENSG00000160282	19.9526	52.1232	-1.37977	0.0163423	0.38107
ENSG00000117266	34.9172	91.2154	-1.38215	0.00696926	0.224561
ENSG00000172264	12.9691	34.0806	-1.38528	0.0323643	0.563162
ENSG00000226243	17.9573	47.1113	-1.38529	0.0188353	0.420614
ENSG00000100092	30.9267	81.1917	-1.38887	0.00792524	0.238682
ENSG00000167100	100.762	264.624	-1.39189	0.00205472	0.0920227
ENSG00000014257	15.9621	42.0995	-1.39216	0.0221135	0.44249
ENSG00000253161	77.8158	204.483	-1.3924	0.00262984	0.109503
ENSG00000004799	302.285	794.875	-1.39445	0.0011434	0.0615407
ENSG00000186891	10.9738	29.0688	-1.39522	0.0409935	0.609156
ENSG00000162998	31.9243	84.1988	-1.39564	0.00726212	0.224561
ENSG00000116991	60.8559	160.379	-1.39617	0.00324475	0.130187
ENSG00000114737	18.955	50.1184	-1.39686	0.0162157	0.37848
ENSG00000186493	99.7639	263.622	-1.40076	0.0019366	0.0878672
ENSG00000099994	43.896	116.275	-1.40281	0.00451338	0.163519
ENSG00000115257	30.9267	82.1941	-1.40654	0.00710677	0.224561
ENSG00000146122	191.547	510.204	-1.41279	0.00122204	0.0640687
ENSG00000172572	198.53	529.249	-1.41402	0.00119197	0.0628996
ENSG00000207563	14.9644	40.0948	-1.41434	0.022103	0.44249
ENSG00000110660	49.8818	133.315	-1.41598	0.00352887	0.135968
ENSG00000181072	32.9219	88.2083	-1.41843	0.00602056	0.204173
ENSG00000267279	32.9219	88.2083	-1.41843	0.00602056	0.204173
ENSG00000188064	55.8677	150.355	-1.42625	0.00287945	0.1186
ENSG00000179869	164.611	443.045	-1.42771	0.00116479	0.0620654
ENSG00000136149	34.9172	94.2225	-1.42888	0.00517208	0.182367
ENSG00000268812	56.8653	153.362	-1.42932	0.00276191	0.114407
ENSG00000168032	25.9385	70.1657	-1.43129	0.00799988	0.240333
ENSG00000206052	19.9526	54.1279	-1.43409	0.0121478	0.320517
ENSG00000198513	32.9219	89.2107	-1.43471	0.00542659	0.186579
ENSG00000187479	85.7969	233.551	-1.44341	0.00157818	0.0748219
ENSG00000135424	666.424	1820.29	-1.44949	0.000616414	0.0377849
ENSG00000073737	149.646	409.967	-1.45319	0.00100003	0.0546727
ENSG00000180190	55.8677	153.362	-1.4548	0.00234884	0.102731
ENSG00000253746	11.9715	33.0782	-1.4567	0.02678	0.498432
ENSG00000100784	11.9715	33.0782	-1.4567	0.02678	0.498432
ENSG00000073910	30.9267	85.2012	-1.45831	0.00512701	0.182047
ENSG00000134532	48.8842	135.319	-1.46657	0.00253954	0.107022
ENSG00000164188	8.97857	25.0593	-1.46798	0.0428142	0.626444
ENSG00000084710	8.97857	25.0593	-1.46798	0.0428142	0.626444
ENSG00000173991	8.97857	25.0593	-1.46798	0.0428142	0.626444
ENSG00000166819	8.97857	25.0593	-1.46798	0.0428142	0.626444
ENSG00000239282	8.97857	25.0593	-1.46798	0.0428142	0.626444
ENSG00000099998	296.299	819.935	-1.46806	0.000630069	0.0384279
ENSG00000175772	17.9573	50.1184	-1.47433	0.011697	0.313559
ENSG00000213694	487.846	1356.2	-1.47483	0.000531908	0.0333631
ENSG00000174371	22.9455	64.1515	-1.47822	0.00740195	0.227725
ENSG00000233491	9.97621	28.0664	-1.48069	0.0335331	0.576475
ENSG00000232389	18.955	53.1255	-1.48072	0.0102358	0.284284
ENSG00000109705	15.9621	45.1066	-1.49141	0.0132402	0.329519
ENSG00000129951	20.9503	59.1397	-1.4916	0.00802734	0.240562
ENSG00000157570	16.9597	48.1137	-1.49746	0.0114402	0.309241
ENSG00000108830	11.9715	34.0806	-1.49961	0.0218722	0.44249
ENSG00000142910	1049.52	2968	-1.49965	0.000377411	0.0257339
ENSG00000143512	22.9455	65.1539	-1.50055	0.00646921	0.214527
ENSG00000179954	377.108	1069.52	-1.50361	0.000436178	0.0288496
ENSG00000198732	1566.3	4447.49	-1.50556	0.000347801	0.0238992
ENSG00000113532	101.759	290.686	-1.51315	0.000799664	0.0470001
ENSG00000111981	7.98093	23.0546	-1.51576	0.043693	0.635244
ENSG00000249863	7.98093	23.0546	-1.51576	0.043693	0.635244
ENSG00000072952	53.8724	154.364	-1.51654	0.00156343	0.0744698
ENSG00000175048	15.9621	46.109	-1.52303	0.0111591	0.303333
ENSG00000160951	8.97857	26.0617	-1.52429	0.0338323	0.577433
ENSG00000211454	8.97857	26.0617	-1.52429	0.0338323	0.577433
ENSG00000197919	8.97857	26.0617	-1.52429	0.0338323	0.577433
ENSG00000204291	32.9219	95.2249	-1.5287	0.00291647	0.118994
ENSG00000189143	25.9385	75.1776	-1.53066	0.00431386	0.157703
ENSG00000044524	50.8795	147.348	-1.53175	0.00150342	0.0725529
ENSG00000144834	35.9149	104.246	-1.53405	0.0024467	0.103469
ENSG00000227354	20.9503	61.1444	-1.5396	0.00602796	0.204173
ENSG00000213700	39.9054	116.275	-1.53991	0.00199646	0.0900783
ENSG00000005249	11.9715	35.083	-1.54128	0.0178604	0.406361
ENSG00000149781	12.9691	38.0901	-1.54519	0.014931	0.3549
ENSG00000069696	13.9668	41.0972	-1.54854	0.0126523	0.320569
ENSG00000158296	37.9102	111.263	-1.55017	0.00200747	0.0904068
ENSG00000177685	97.7686	286.677	-1.55076	0.000610222	0.0375001
ENSG00000029534	138.672	406.96	-1.55235	0.000465845	0.0304274
ENSG00000122035	42.8984	126.298	-1.55506	0.00160702	0.0753982
ENSG00000171889	106.747	314.743	-1.55885	0.000531862	0.0333631
ENSG00000180730	62.8512	185.438	-1.55902	0.000937619	0.0514927
ENSG00000243927	575.639	1699.01	-1.56125	0.000243859	0.0181023
ENSG00000267193	25.9385	77.1823	-1.56856	0.00337319	0.132923
ENSG00000272696	7.98093	24.057	-1.57683	0.0340354	0.577433
ENSG00000147231	8.97857	27.064	-1.57848	0.02672	0.498432
ENSG00000238105	13.9668	42.0995	-1.5832	0.0105118	0.29078
ENSG00000155980	14.9644	45.1066	-1.58377	0.00908383	0.259662
ENSG00000041982	3977.59	12144.7	-1.61032	0.000130596	0.0110842
ENSG00000111052	153.636	471.112	-1.61576	0.000254598	0.0185033
ENSG00000185633	297.297	912.152	-1.61696	0.000174027	0.0141282
ENSG00000248698	12.9691	40.0948	-1.61896	0.0101384	0.282225
ENSG00000100678	26.9361	83.1965	-1.62245	0.00219009	0.0968346
ENSG00000008056	10.9738	34.0806	-1.62379	0.0141787	0.343487
ENSG00000078725	47.8866	148.35	-1.62876	0.000784792	0.046238
ENSG00000246174	8.97857	28.0664	-1.63071	0.0210963	0.44249
ENSG00000267769	8.97857	28.0664	-1.63071	0.0210963	0.44249
ENSG00000142235	19.9526	62.1468	-1.63297	0.00372359	0.142341
ENSG00000128342	6371.93	19783.7	-1.63449	0.000103374	0.00946909
ENSG00000277687	7.98093	25.0593	-1.63543	0.0264977	0.497195
ENSG00000259863	6.98329	22.0522	-1.64145	0.0340884	0.577433
ENSG00000170684	6.98329	22.0522	-1.64145	0.0340884	0.577433
ENSG00000279812	6.98329	22.0522	-1.64145	0.0340884	0.577433
ENSG00000170561	53.8724	168.397	-1.64197	0.00059689	0.0367739
ENSG00000174672	5.98564	19.0451	-1.6494	0.0451175	0.644225
ENSG00000225655	5.98564	19.0451	-1.6494	0.0451175	0.644225
ENSG00000276570	5.98564	19.0451	-1.6494	0.0451175	0.644225
ENSG00000204228	28.9314	91.2154	-1.65238	0.00155129	0.074272
ENSG00000162692	593.596	1868.41	-1.65405	0.000104944	0.00957676
ENSG00000081181	12.9691	41.0972	-1.65447	0.00835646	0.24538
ENSG00000105088	213.495	673.589	-1.65709	0.000136372	0.0115341
ENSG00000118640	11.9715	38.0901	-1.65952	0.00972615	0.274074
ENSG00000214562	11.9715	38.0901	-1.65952	0.00972615	0.274074
ENSG00000116661	20.9503	67.1586	-1.67469	0.00256538	0.107447
ENSG00000163701	13.9668	45.1066	-1.68245	0.00603582	0.204173
ENSG00000171798	21.9479	71.1681	-1.69147	0.0020757	0.0927909
ENSG00000166897	190.549	619.462	-1.70019	0.000105849	0.00962311
ENSG00000141469	2469.16	8050.99	-1.7051	5.44669e-05	0.00553192
ENSG00000236200	6.98329	23.0546	-1.70523	0.0261053	0.493137
ENSG00000153707	14.9644	49.1161	-1.7063	0.00447239	0.162276
ENSG00000156414	43.896	144.341	-1.71446	0.00045902	0.0301142
ENSG00000233270	9.97621	33.0782	-1.71676	0.0109584	0.299554
ENSG00000260293	5.98564	20.0475	-1.72293	0.0339102	0.577433
ENSG00000226944	5.98564	20.0475	-1.72293	0.0339102	0.577433
ENSG00000230438	5.98564	20.0475	-1.72293	0.0339102	0.577433
ENSG00000134569	148.648	491.159	-1.72344	9.99644e-05	0.00919143
ENSG00000151090	8.97857	30.0711	-1.72982	0.0131493	0.329519
ENSG00000175287	11.9715	40.0948	-1.73329	0.00649311	0.215025
ENSG00000107796	363.141	1208.85	-1.73469	5.49345e-05	0.00555617
ENSG00000091879	32.9219	110.26	-1.73995	0.000633524	0.0385418
ENSG00000167178	35.9149	120.284	-1.74027	0.000534791	0.0334575
ENSG00000087076	10.9738	37.0877	-1.74535	0.00749892	0.230125
ENSG00000272808	7.98093	27.064	-1.74593	0.0160516	0.375371
ENSG00000170439	7.98093	27.064	-1.74593	0.0160516	0.375371
ENSG00000183049	131.688	442.043	-1.7461	8.89217e-05	0.00836622
ENSG00000154451	4.988	17.0404	-1.74719	0.045436	0.644225
ENSG00000240509	4.988	17.0404	-1.74719	0.045436	0.644225
ENSG00000142530	4.988	17.0404	-1.74719	0.045436	0.644225
ENSG00000249437	4.988	17.0404	-1.74719	0.045436	0.644225
ENSG00000238228	4.988	17.0404	-1.74719	0.045436	0.644225
ENSG00000230699	36.9125	124.293	-1.74813	0.000477659	0.031085
ENSG00000159674	87.7922	295.698	-1.75051	0.000124048	0.0106778
ENSG00000184545	25.9385	88.2083	-1.76091	0.000886345	0.0491213
ENSG00000130702	40.9031	139.329	-1.7651	0.000345502	0.0238992
ENSG00000169508	6.98329	24.057	-1.7663	0.0199879	0.441479
ENSG00000213654	18.955	65.1539	-1.77454	0.00165203	0.0769699
ENSG00000240694	8.97857	31.0735	-1.77693	0.0103844	0.288082
ENSG00000072163	10.9738	38.0901	-1.7837	0.00606867	0.204173
ENSG00000047648	32.9219	114.27	-1.79142	0.000424938	0.0282601
ENSG00000023892	5.98564	21.0499	-1.7929	0.0254753	0.483301
ENSG00000235381	5.98564	21.0499	-1.7929	0.0254753	0.483301
ENSG00000064201	5.98564	21.0499	-1.7929	0.0254753	0.483301
ENSG00000133083	56.8653	197.466	-1.79372	0.000156952	0.0130029
ENSG00000272872	27.9337	97.2296	-1.79479	0.000585652	0.0362656
ENSG00000168477	29.929	104.246	-1.79608	0.000499773	0.0322646
ENSG00000182871	525.757	1840.34	-1.80726	2.48639e-05	0.00298786
ENSG00000125965	30.9267	109.258	-1.81663	0.000397088	0.0269243
ENSG00000104881	242.427	855.017	-1.81787	2.87355e-05	0.00336969
ENSG00000135049	14.9644	53.1255	-1.81923	0.00221541	0.0975988
ENSG00000130433	6.98329	25.0593	-1.8249	0.0153054	0.361404
ENSG00000163599	6.98329	25.0593	-1.8249	0.0153054	0.361404
ENSG00000164638	38.9078	138.327	-1.82661	0.000229479	0.0174074
ENSG00000039139	4.988	18.0428	-1.82907	0.0333763	0.574594
ENSG00000204540	4.988	18.0428	-1.82907	0.0333763	0.574594
ENSG00000259802	4.988	18.0428	-1.82907	0.0333763	0.574594
ENSG00000130540	4.988	18.0428	-1.82907	0.0333763	0.574594
ENSG00000180739	13.9668	50.1184	-1.83406	0.00241222	0.103151
ENSG00000010310	30.9267	111.263	-1.84284	0.000322744	0.0226424
ENSG00000115009	177.58	638.507	-1.8455	2.82064e-05	0.00332371
ENSG00000198113	133.684	481.135	-1.84664	3.44055e-05	0.00379617
ENSG00000123700	19.9526	72.1705	-1.8483	0.000871067	0.0491213
ENSG00000183454	19.9526	72.1705	-1.8483	0.000871067	0.0491213
ENSG00000116141	7.98093	29.0688	-1.84857	0.00973082	0.274074
ENSG00000128285	55.8677	202.478	-1.85534	9.42366e-05	0.00873092
ENSG00000277147	5.98564	22.0522	-1.85962	0.0191374	0.425793
ENSG00000105650	5.98564	22.0522	-1.85962	0.0191374	0.425793
ENSG00000150636	16.9597	62.1468	-1.86585	0.00117135	0.0620654
ENSG00000235508	3.99036	15.0357	-1.88115	0.0452022	0.644225
ENSG00000202314	3.99036	15.0357	-1.88115	0.0452022	0.644225
ENSG00000267394	3.99036	15.0357	-1.88115	0.0452022	0.644225
ENSG00000128573	15.9621	59.1397	-1.88125	0.00123927	0.0646928
ENSG00000276851	4.988	19.0451	-1.90655	0.0245106	0.471496
ENSG00000280649	4.988	19.0451	-1.90655	0.0245106	0.471496
ENSG00000206341	38.9078	146.345	-1.90784	0.000115795	0.0102211
ENSG00000206195	170.596	640.511	-1.90786	1.57536e-05	0.00206704
ENSG00000170054	75.8205	285.674	-1.91196	3.39506e-05	0.0037759
ENSG00000168255	13.9668	53.1255	-1.91792	0.00140025	0.0697639
ENSG00000138031	215.49	818.932	-1.9255	1.04723e-05	0.00143
ENSG00000225783	11.9715	46.109	-1.93434	0.00195502	0.0885376
ENSG00000260528	6.98329	27.064	-1.9354	0.00898543	0.258075
ENSG00000196932	23.9432	92.2178	-1.93986	0.000274638	0.0196075
ENSG00000061918	7.98093	31.0735	-1.94438	0.00591186	0.201551
ENSG00000042980	8.97857	35.083	-1.95136	0.00406065	0.153253
ENSG00000168779	9.97621	39.0924	-1.95693	0.00289243	0.1186
ENSG00000174792	18.955	74.1752	-1.96129	0.000436041	0.0288496
ENSG00000078401	19.9526	78.1846	-1.96358	0.000371711	0.0254167
ENSG00000178726	694.358	2714.4	-1.96669	4.54185e-06	0.000730125
ENSG00000112761	49.8818	195.461	-1.9676	4.18078e-05	0.00441236
ENSG00000227199	3.99036	16.038	-1.97352	0.0322922	0.562715
ENSG00000248388	3.99036	16.038	-1.97352	0.0322922	0.562715
ENSG00000235681	3.99036	16.038	-1.97352	0.0322922	0.562715
ENSG00000158258	76.8181	302.714	-1.97668	1.80392e-05	0.00232917
ENSG00000213417	4.988	20.0475	-1.98008	0.0180032	0.407278
ENSG00000185527	4.988	20.0475	-1.98008	0.0180032	0.407278
ENSG00000228502	4.988	20.0475	-1.98008	0.0180032	0.407278
ENSG00000115165	37.9102	150.355	-1.98416	6.2944e-05	0.00623634
ENSG00000162882	5.98564	24.057	-1.98448	0.0108117	0.296882
ENSG00000172403	149.646	594.403	-1.98898	7.73076e-06	0.00111039
ENSG00000109472	173.589	690.63	-1.99145	6.57335e-06	0.000955459
ENSG00000088881	8.97857	37.0877	-2.03125	0.00255104	0.10732
ENSG00000092295	7.98093	33.0782	-2.03423	0.00360343	0.138183
ENSG00000149922	7.98093	33.0782	-2.03423	0.00360343	0.138183
ENSG00000198835	15.9621	66.1563	-2.04268	0.000392948	0.0267183
ENSG00000147642	5.98564	25.0593	-2.04307	0.00813533	0.242385
ENSG00000237840	5.98564	25.0593	-2.04307	0.00813533	0.242385
ENSG00000183570	13.9668	58.1374	-2.04769	0.000573157	0.0356739
ENSG00000213763	4.988	21.0499	-2.05004	0.0132311	0.329519
ENSG00000066185	4.988	21.0499	-2.05004	0.0132311	0.329519
ENSG00000133433	76.8181	319.755	-2.05566	8.33513e-06	0.00116952
ENSG00000134548	3.99036	17.0404	-2.06033	0.0230709	0.447302
ENSG00000245156	3.99036	17.0404	-2.06033	0.0230709	0.447302
ENSG00000228201	3.99036	17.0404	-2.06033	0.0230709	0.447302
ENSG00000248858	3.99036	17.0404	-2.06033	0.0230709	0.447302
ENSG00000268189	2.99272	13.0309	-2.07704	0.0439913	0.635244
ENSG00000261737	2.99272	13.0309	-2.07704	0.0439913	0.635244
ENSG00000213996	2.99272	13.0309	-2.07704	0.0439913	0.635244
ENSG00000232600	2.99272	13.0309	-2.07704	0.0439913	0.635244
ENSG00000271743	2.99272	13.0309	-2.07704	0.0439913	0.635244
ENSG00000267681	2.99272	13.0309	-2.07704	0.0439913	0.635244
ENSG00000188242	2.99272	13.0309	-2.07704	0.0439913	0.635244
ENSG00000244119	2.99272	13.0309	-2.07704	0.0439913	0.635244
ENSG00000275954	2.99272	13.0309	-2.07704	0.0439913	0.635244
ENSG00000160886	16.9597	72.1705	-2.08118	0.000243475	0.0181023
ENSG00000246082	6.98329	30.0711	-2.08674	0.00406587	0.153253
ENSG00000167641	29.929	128.303	-2.09532	4.15634e-05	0.00440572
ENSG00000274615	8.97857	39.0924	-2.10695	0.00160897	0.0753982
ENSG00000170369	15.9621	70.1657	-2.12741	0.000206725	0.0159303
ENSG00000047936	34.9172	154.364	-2.14033	1.85152e-05	0.00237798
ENSG00000275869	3.99036	18.0428	-2.1422	0.0164929	0.383843
ENSG00000088756	8.97857	40.0948	-2.14336	0.00127988	0.0662428
ENSG00000146678	48.8842	216.511	-2.14414	8.17159e-06	0.00116681
ENSG00000170049	25.9385	115.272	-2.14649	3.92223e-05	0.00421413
ENSG00000236397	5.98564	27.064	-2.15357	0.00462106	0.166674
ENSG00000127561	7.98093	36.0853	-2.15931	0.00172833	0.079608
ENSG00000135643	7.98093	36.0853	-2.15931	0.00172833	0.079608
ENSG00000167971	7.98093	36.0853	-2.15931	0.00172833	0.079608
ENSG00000189056	18.955	85.2012	-2.16091	9.05658e-05	0.00845537
ENSG00000164929	120.714	541.277	-2.16361	1.54577e-06	0.000288631
ENSG00000133048	3452.83	15527.6	-2.16894	4.16783e-07	9.63523e-05
ENSG00000256576	4.988	23.0546	-2.18054	0.00716778	0.224561
ENSG00000250486	2.99272	14.0333	-2.18297	0.0303481	0.540081
ENSG00000273391	2.99272	14.0333	-2.18297	0.0303481	0.540081
ENSG00000136895	2.99272	14.0333	-2.18297	0.0303481	0.540081
ENSG00000272323	2.99272	14.0333	-2.18297	0.0303481	0.540081
ENSG00000184956	2.99272	14.0333	-2.18297	0.0303481	0.540081
ENSG00000151715	2.99272	14.0333	-2.18297	0.0303481	0.540081
ENSG00000118526	26.9361	123.291	-2.18922	2.39812e-05	0.00289612
ENSG00000169583	16.9597	78.1846	-2.19647	9.76878e-05	0.00901625
ENSG00000164379	7.98093	37.0877	-2.1987	0.00135615	0.0690129
ENSG00000125531	5.98564	28.0664	-2.2058	0.00348955	0.135732
ENSG00000227619	42.8984	198.468	-2.20662	5.92252e-06	0.00089294
ENSG00000223802	3.99036	19.0451	-2.21968	0.011803	0.313559
ENSG00000188152	3.99036	19.0451	-2.21968	0.011803	0.313559
ENSG00000233885	3.99036	19.0451	-2.21968	0.011803	0.313559
ENSG00000124479	12.9691	61.1444	-2.22622	0.000197348	0.0152561
ENSG00000173227	65.8441	310.733	-2.23639	1.69707e-06	0.000314462
ENSG00000260735	7.98093	38.0901	-2.23705	0.0010655	0.0579909
ENSG00000149506	17.9573	85.2012	-2.23839	5.68159e-05	0.00566911
ENSG00000272150	5.98564	29.0688	-2.25621	0.002639	0.109503
ENSG00000010327	2.99272	15.0357	-2.28166	0.0209521	0.44249
ENSG00000177679	2.99272	15.0357	-2.28166	0.0209521	0.44249
ENSG00000129422	2.99272	15.0357	-2.28166	0.0209521	0.44249
ENSG00000267422	2.99272	15.0357	-2.28166	0.0209521	0.44249
ENSG00000111254	2.99272	15.0357	-2.28166	0.0209521	0.44249
ENSG00000241493	2.99272	15.0357	-2.28166	0.0209521	0.44249
ENSG00000174600	30.9267	151.357	-2.2864	6.44434e-06	0.00094806
ENSG00000133135	51.8771	256.606	-2.30361	1.34856e-06	0.000255742
ENSG00000105538	27.9337	139.329	-2.31325	6.76185e-06	0.000977007
ENSG00000255495	9.97621	50.1184	-2.31437	0.000273264	0.019567
ENSG00000059377	13.9668	70.1657	-2.31846	7.26378e-05	0.00708116
ENSG00000139899	64.8465	326.771	-2.33095	6.40887e-07	0.000134111
ENSG00000204172	36.9125	186.44	-2.33261	2.47089e-06	0.000437799
ENSG00000235169	7.98093	41.0972	-2.34633	0.000521035	0.0328509
ENSG00000172348	16.9597	87.2059	-2.35377	2.59335e-05	0.00310104
ENSG00000036672	4.988	26.0617	-2.35652	0.00288962	0.1186
ENSG00000138771	44.8936	230.544	-2.35722	1.07556e-06	0.000214002
ENSG00000173894	3.99036	21.0499	-2.36318	0.00607288	0.204173
ENSG00000129946	3.99036	21.0499	-2.36318	0.00607288	0.204173
ENSG00000108370	2.99272	16.038	-2.37402	0.0144854	0.347107
ENSG00000240087	2.99272	16.038	-2.37402	0.0144854	0.347107
ENSG00000180229	75.8205	396.937	-2.38632	2.6311e-07	6.51706e-05
ENSG00000137672	11.9715	63.1492	-2.387	7.64132e-05	0.00730258
ENSG00000088836	1.99508	11.0262	-2.39485	0.041032	0.609156
ENSG00000269918	1.99508	11.0262	-2.39485	0.041032	0.609156
ENSG00000213885	1.99508	11.0262	-2.39485	0.041032	0.609156
ENSG00000272143	1.99508	11.0262	-2.39485	0.041032	0.609156
ENSG00000231010	1.99508	11.0262	-2.39485	0.041032	0.609156
ENSG00000173678	1.99508	11.0262	-2.39485	0.041032	0.609156
ENSG00000219693	1.99508	11.0262	-2.39485	0.041032	0.609156
ENSG00000182224	1.99508	11.0262	-2.39485	0.041032	0.609156
ENSG00000212327	1.99508	11.0262	-2.39485	0.041032	0.609156
ENSG00000232801	1.99508	11.0262	-2.39485	0.041032	0.609156
ENSG00000258225	1.99508	11.0262	-2.39485	0.041032	0.609156
ENSG00000104267	4.988	27.064	-2.41072	0.00214237	0.095071
ENSG00000129467	27.9337	149.353	-2.41339	2.54323e-06	0.000447351
ENSG00000115457	835.025	4466.54	-2.41909	2.65483e-08	9.42501e-06
ENSG00000270607	6.98329	38.0901	-2.42652	0.000519431	0.0328351
ENSG00000256802	3.99036	22.0522	-2.4299	0.00436855	0.158746
ENSG00000144339	7.98093	44.1042	-2.44791	0.000258125	0.018648
ENSG00000280435	2.99272	17.0404	-2.46083	0.0100337	0.279952
ENSG00000156140	4.988	28.0664	-2.46295	0.00159155	0.0751619
ENSG00000177483	4.988	28.0664	-2.46295	0.00159155	0.0751619
ENSG00000164122	6.98329	39.0924	-2.46387	0.000404469	0.0273484
ENSG00000117600	12.9691	72.1705	-2.46496	2.89231e-05	0.00337539
ENSG00000119698	5.98564	34.0806	-2.48478	0.0006696	0.0402324
ENSG00000137745	10.9738	63.1492	-2.51118	4.03113e-05	0.00430132
ENSG00000006432	7.98093	46.109	-2.51186	0.000162828	0.013308
ENSG00000092758	1.99508	12.0286	-2.51903	0.0270427	0.498432
ENSG00000040731	1.99508	12.0286	-2.51903	0.0270427	0.498432
ENSG00000183248	1.99508	12.0286	-2.51903	0.0270427	0.498432
ENSG00000204323	1.99508	12.0286	-2.51903	0.0270427	0.498432
ENSG00000156486	1.99508	12.0286	-2.51903	0.0270427	0.498432
ENSG00000284116	1.99508	12.0286	-2.51903	0.0270427	0.498432
ENSG00000273302	1.99508	12.0286	-2.51903	0.0270427	0.498432
ENSG00000100206	2.99272	18.0428	-2.54271	0.00696616	0.224561
ENSG00000145708	2.99272	18.0428	-2.54271	0.00696616	0.224561
ENSG00000204792	3.99036	24.057	-2.55476	0.00227587	0.0998995
ENSG00000279744	4.988	30.0711	-2.56206	0.000883969	0.0491213
ENSG00000154310	26.9361	161.381	-2.57728	5.41749e-07	0.000116375
ENSG00000138829	73.8252	445.05	-2.58974	2.71793e-08	9.42501e-06
ENSG00000258376	6.98329	43.1019	-2.60431	0.000151266	0.0125748
ENSG00000136160	11.9715	74.1752	-2.61875	1.08865e-05	0.00147631
ENSG00000223855	8.97857	56.1326	-2.62751	3.90937e-05	0.00421413
ENSG00000231131	1.99508	13.0309	-2.63337	0.0178622	0.406361
ENSG00000201700	1.99508	13.0309	-2.63337	0.0178622	0.406361
ENSG00000154545	42.8984	267.632	-2.63772	5.7364e-08	1.75826e-05
ENSG00000123572	4.988	32.0759	-2.65479	0.000495363	0.0320652
ENSG00000189283	3.99036	26.0617	-2.66966	0.00119746	0.0630521
ENSG00000226067	9.97621	66.1563	-2.71404	1.13627e-05	0.00153232
ENSG00000149527	15.9621	106.251	-2.72518	1.049e-06	0.000210441
ENSG00000068615	1.99508	14.0333	-2.7393	0.0118324	0.313559
ENSG00000165953	1.99508	14.0333	-2.7393	0.0118324	0.313559
ENSG00000058404	1.99508	14.0333	-2.7393	0.0118324	0.313559
ENSG00000223770	1.99508	14.0333	-2.7393	0.0118324	0.313559
ENSG00000172346	10.9738	74.1752	-2.74293	5.4672e-06	0.000829443
ENSG00000214967	10.9738	74.1752	-2.74293	5.4672e-06	0.000829443
ENSG00000122877	32.9219	222.525	-2.75218	3.6334e-08	1.22496e-05
ENSG00000061337	12.9691	88.2083	-2.75401	2.14763e-06	0.000389041
ENSG00000249242	2.99272	21.0499	-2.76368	0.00237037	0.103087
ENSG00000050628	3.99036	28.0664	-2.77608	0.000636793	0.0386438
ENSG00000156466	23.9432	165.39	-2.78175	9.62529e-08	2.68557e-05
ENSG00000122733	3.99036	29.0688	-2.82649	0.000466301	0.0304274
ENSG00000130643	1.99508	15.0357	-2.83799	0.00786477	0.237155
ENSG00000254701	1.99508	15.0357	-2.83799	0.00786477	0.237155
ENSG00000280042	1.99508	15.0357	-2.83799	0.00786477	0.237155
ENSG00000117122	278.342	2004.73	-2.84792	1.86981e-10	9.26282e-08
ENSG00000152760	10.9738	80.1894	-2.85522	1.94017e-06	0.000356785
ENSG00000029559	21.9479	160.379	-2.86224	5.79471e-08	1.75826e-05
ENSG00000111371	9.97621	74.1752	-2.87881	2.59814e-06	0.000453722
ENSG00000255585	2.99272	23.0546	-2.89419	0.0011736	0.0620654
ENSG00000139910	4.988	38.0901	-2.90183	9.21983e-05	0.0085748
ENSG00000146592	13.9668	106.251	-2.91622	2.9659e-07	7.27215e-05
ENSG00000164935	3.99036	31.0735	-2.92231	0.000252157	0.018381
ENSG00000095637	1.99508	16.038	-2.93035	0.00524731	0.182367
ENSG00000162913	1.99508	16.038	-2.93035	0.00524731	0.182367
ENSG00000272275	1.99508	16.038	-2.93035	0.00524731	0.182367
ENSG00000187627	2.99272	24.057	-2.95526	0.000829981	0.0480834
ENSG00000163394	7.98093	63.1492	-2.96453	4.14607e-06	0.000670945
ENSG00000250138	5.98564	49.1161	-3.01041	1.46563e-05	0.00193351
ENSG00000198910	2.99272	25.0593	-3.01386	0.000589	0.0363801
ENSG00000160190	1.99508	17.0404	-3.01716	0.00351516	0.135732
ENSG00000198807	1.99508	17.0404	-3.01716	0.00351516	0.135732
ENSG00000163288	1.99508	17.0404	-3.01716	0.00351516	0.135732
ENSG00000175567	0.997436	9.02148	-3.02629	0.0348666	0.578109
ENSG00000224251	0.997436	9.02148	-3.02629	0.0348666	0.578109
ENSG00000279611	0.997436	9.02148	-3.02629	0.0348666	0.578109
ENSG00000255458	0.997436	9.02148	-3.02629	0.0348666	0.578109
ENSG00000053524	0.997436	9.02148	-3.02629	0.0348666	0.578109
ENSG00000259158	0.997436	9.02148	-3.02629	0.0348666	0.578109
ENSG00000267474	0.997436	9.02148	-3.02629	0.0348666	0.578109
ENSG00000261175	0.997436	9.02148	-3.02629	0.0348666	0.578109
ENSG00000276231	0.997436	9.02148	-3.02629	0.0348666	0.578109
ENSG00000196581	35.9149	294.695	-3.03216	9.75371e-10	4.22788e-07
ENSG00000217716	9.97621	83.1965	-3.04413	5.38137e-07	0.000116375
ENSG00000182472	2.99272	26.0617	-3.07017	0.000419448	0.0279717
ENSG00000141052	45.8913	386.913	-3.07225	2.53027e-10	1.20431e-07
ENSG00000160471	1.99508	18.0428	-3.09904	0.00236482	0.103059
ENSG00000242265	36.9125	320.757	-3.11497	3.15398e-10	1.4723e-07
ENSG00000164308	51.8771	454.071	-3.12667	8.59241e-11	4.44437e-08
ENSG00000234648	3.99036	36.0853	-3.13723	5.69854e-05	0.00566911
ENSG00000261239	3.99036	36.0853	-3.13723	5.69854e-05	0.00566911
ENSG00000234177	4.988	45.1066	-3.14503	1.44331e-05	0.00191447
ENSG00000139132	18.955	170.402	-3.15985	4.04345e-09	1.60903e-06
ENSG00000127472	0.997436	10.0238	-3.17632	0.0215665	0.44249
ENSG00000268903	0.997436	10.0238	-3.17632	0.0215665	0.44249
ENSG00000248787	0.997436	10.0238	-3.17632	0.0215665	0.44249
ENSG00000241697	0.997436	10.0238	-3.17632	0.0215665	0.44249
ENSG00000170482	0.997436	10.0238	-3.17632	0.0215665	0.44249
ENSG00000250654	0.997436	10.0238	-3.17632	0.0215665	0.44249
ENSG00000235314	0.997436	10.0238	-3.17632	0.0215665	0.44249
ENSG00000275910	0.997436	10.0238	-3.17632	0.0215665	0.44249
ENSG00000139220	0.997436	10.0238	-3.17632	0.0215665	0.44249
ENSG00000273483	0.997436	10.0238	-3.17632	0.0215665	0.44249
ENSG00000227158	0.997436	10.0238	-3.17632	0.0215665	0.44249
ENSG00000225561	1.99508	19.0451	-3.17652	0.00159793	0.0753169
ENSG00000162630	3.99036	37.0877	-3.17663	4.26833e-05	0.00445425
ENSG00000185304	3.99036	37.0877	-3.17663	4.26833e-05	0.00445425
ENSG00000135472	7.98093	74.1752	-3.19628	4.81783e-07	0.000106316
ENSG00000274956	2.99272	30.0711	-3.2757	0.000111734	0.00989868
ENSG00000284642	0.997436	11.0262	-3.31221	0.0134121	0.329519
ENSG00000155093	0.997436	11.0262	-3.31221	0.0134121	0.329519
ENSG00000143257	0.997436	11.0262	-3.31221	0.0134121	0.329519
ENSG00000143217	0.997436	11.0262	-3.31221	0.0134121	0.329519
ENSG00000082175	0.997436	11.0262	-3.31221	0.0134121	0.329519
ENSG00000285704	0.997436	11.0262	-3.31221	0.0134121	0.329519
ENSG00000233892	0.997436	11.0262	-3.31221	0.0134121	0.329519
ENSG00000095464	0.997436	11.0262	-3.31221	0.0134121	0.329519
ENSG00000260725	0.997436	11.0262	-3.31221	0.0134121	0.329519
ENSG00000266278	0.997436	11.0262	-3.31221	0.0134121	0.329519
ENSG00000251535	0.997436	11.0262	-3.31221	0.0134121	0.329519
ENSG00000111348	6.98329	71.1681	-3.32614	3.30354e-07	7.87986e-05
ENSG00000261786	6.98329	71.1681	-3.32614	3.30354e-07	7.87986e-05
ENSG00000169071	3.99036	42.0995	-3.35891	1.04861e-05	0.00143
ENSG00000281571	1.99508	22.0522	-3.38674	0.000506526	0.0325275
ENSG00000167011	1.99508	22.0522	-3.38674	0.000506526	0.0325275
ENSG00000168955	3.99036	44.1042	-3.42583	6.09357e-06	0.000909785
ENSG00000124749	4.988	55.1303	-3.43381	1.23401e-06	0.000237733
ENSG00000266709	0.997436	12.0286	-3.43639	0.00839028	0.24538
ENSG00000272037	0.997436	12.0286	-3.43639	0.00839028	0.24538
ENSG00000246548	0.997436	12.0286	-3.43639	0.00839028	0.24538
ENSG00000285762	0.997436	12.0286	-3.43639	0.00839028	0.24538
ENSG00000270953	1.99508	23.0546	-3.45051	0.000348534	0.0238992
ENSG00000250102	1.99508	23.0546	-3.45051	0.000348534	0.0238992
ENSG00000111341	44.8936	497.173	-3.46551	1.55384e-12	1.04772e-09
ENSG00000099984	9.97621	113.267	-3.48869	5.00082e-09	1.9579e-06
ENSG00000164509	1.99508	24.057	-3.51159	0.000240916	0.0181023
ENSG00000125285	1.99508	24.057	-3.51159	0.000240916	0.0181023
ENSG00000173261	0.997436	13.0309	-3.55072	0.00528154	0.182367
ENSG00000250295	0.997436	13.0309	-3.55072	0.00528154	0.182367
ENSG00000137869	0.997436	13.0309	-3.55072	0.00528154	0.182367
ENSG00000227220	0.997436	13.0309	-3.55072	0.00528154	0.182367
ENSG00000260518	0.997436	13.0309	-3.55072	0.00528154	0.182367
ENSG00000183632	0.997436	13.0309	-3.55072	0.00528154	0.182367
ENSG00000117115	4.988	62.1468	-3.60628	2.49091e-07	6.29836e-05
ENSG00000146530	0.997436	14.0333	-3.65666	0.00334606	0.132284
ENSG00000238178	0.997436	14.0333	-3.65666	0.00334606	0.132284
ENSG00000180139	0.997436	15.0357	-3.75535	0.00213372	0.0948605
ENSG00000163909	4.988	69.1634	-3.76031	5.50009e-08	1.71166e-05
ENSG00000149294	2.99272	43.1019	-3.79327	2.20061e-06	0.000392776
ENSG00000159753	0.997436	16.038	-3.84771	0.00136958	0.0691166
ENSG00000176945	0.997436	16.038	-3.84771	0.00136958	0.0691166
ENSG00000183807	0.997436	16.038	-3.84771	0.00136958	0.0691166
ENSG00000206127	3.99036	60.1421	-3.8722	1.12142e-07	3.09334e-05
ENSG00000176907	1.99508	31.0735	-3.87914	2.05601e-05	0.00253338
ENSG00000175928	0.997436	17.0404	-3.93452	0.000884859	0.0491213
ENSG00000104892	0.997436	17.0404	-3.93452	0.000884859	0.0491213
ENSG00000232938	0.997436	17.0404	-3.93452	0.000884859	0.0491213
ENSG00000101282	2.99272	48.1137	-3.95153	5.57417e-07	0.000118691
ENSG00000198795	8.97857	141.334	-3.95777	4.51943e-11	2.55127e-08
ENSG00000183114	2.99272	51.1208	-4.03877	2.52664e-07	6.32286e-05
ENSG00000237438	3.99036	69.1634	-4.07345	1.50299e-08	5.70055e-06
ENSG00000082497	4.988	86.2036	-4.07754	1.94117e-09	8.12414e-07
ENSG00000104722	51.8771	879.074	-4.07954	1.3924e-16	1.87773e-13
ENSG00000259867	2.99272	55.1303	-4.14745	9.11609e-08	2.57307e-05
ENSG00000101307	0.997436	20.0475	-4.16741	0.000248027	0.0181343
ENSG00000243836	0.997436	20.0475	-4.16741	0.000248027	0.0181343
ENSG00000106511	0.997436	20.0475	-4.16741	0.000248027	0.0181343
ENSG00000187260	13.9668	253.598	-4.17031	7.15997e-14	5.99315e-11
ENSG00000237238	3.99036	77.1823	-4.23144	2.84298e-09	1.15017e-06
ENSG00000155511	1.99508	40.0948	-4.24557	1.16337e-06	0.000225916
ENSG00000196126	184.563	3658.63	-4.30819	1.97652e-19	3.42701e-16
ENSG00000152953	0.997436	23.0546	-4.36787	7.35111e-05	0.0071092
ENSG00000184349	5.98564	126.298	-4.37074	1.11754e-11	6.45887e-09
ENSG00000166206	0.997436	24.057	-4.42895	4.95961e-05	0.00508179
ENSG00000034239	0.997436	25.0593	-4.48755	3.36527e-05	0.00376445
ENSG00000205456	0.997436	25.0593	-4.48755	3.36527e-05	0.00376445
ENSG00000138795	0.997436	26.0617	-4.54385	2.29623e-05	0.00278693
ENSG00000179855	0.997436	34.0806	-4.92926	1.29886e-06	0.000248257
ENSG00000261172	0.997436	36.0853	-5.01143	6.64018e-07	0.000137062
ENSG00000137872	4.988	183.433	-5.16586	2.48138e-15	2.73786e-12
ENSG00000171246	56.8653	2078.9	-5.18904	2.98862e-24	8.06063e-21
ENSG00000188729	1.99508	78.1846	-5.20686	8.60531e-11	4.44437e-08
ENSG00000152910	0.997436	44.1042	-5.30003	5.33968e-08	1.68332e-05
ENSG00000121895	1.99508	93.2201	-5.46024	4.48309e-12	2.79032e-09
ENSG00000069122	2.99272	137.324	-5.46217	2.62225e-14	2.5461e-11
ENSG00000146197	142.662	6361.01	-5.47734	2.01834e-27	6.99903e-24
ENSG00000121898	1.38778e-17	6.01439	-5.61805	0.0409646	0.609156
ENSG00000138741	1.38778e-17	6.01439	-5.61805	0.0409646	0.609156
ENSG00000182508	1.38778e-17	6.01439	-5.61805	0.0409646	0.609156
ENSG00000255198	1.38778e-17	6.01439	-5.61805	0.0409646	0.609156
ENSG00000152766	1.38778e-17	6.01439	-5.61805	0.0409646	0.609156
ENSG00000114541	1.38778e-17	6.01439	-5.61805	0.0409646	0.609156
ENSG00000233098	1.38778e-17	6.01439	-5.61805	0.0409646	0.609156
ENSG00000245648	1.38778e-17	6.01439	-5.61805	0.0409646	0.609156
ENSG00000157404	1.38778e-17	6.01439	-5.61805	0.0409646	0.609156
ENSG00000159915	1.38778e-17	6.01439	-5.61805	0.0409646	0.609156
ENSG00000134533	1.38778e-17	6.01439	-5.61805	0.0409646	0.609156
ENSG00000102760	1.38778e-17	6.01439	-5.61805	0.0409646	0.609156
ENSG00000273010	1.38778e-17	6.01439	-5.61805	0.0409646	0.609156
ENSG00000104369	1.38778e-17	6.01439	-5.61805	0.0409646	0.609156
ENSG00000267500	1.38778e-17	6.01439	-5.61805	0.0409646	0.609156
ENSG00000226816	1.38778e-17	6.01439	-5.61805	0.0409646	0.609156
ENSG00000272473	1.38778e-17	6.01439	-5.61805	0.0409646	0.609156
ENSG00000275191	1.38778e-17	6.01439	-5.61805	0.0409646	0.609156
ENSG00000259706	1.38778e-17	6.01439	-5.61805	0.0409646	0.609156
ENSG00000161133	1.38778e-17	6.01439	-5.61805	0.0409646	0.609156
ENSG00000225778	1.38778e-17	6.01439	-5.61805	0.0409646	0.609156
ENSG00000163075	1.38778e-17	6.01439	-5.61805	0.0409646	0.609156
ENSG00000285812	1.38778e-17	6.01439	-5.61805	0.0409646	0.609156
ENSG00000224644	1.38778e-17	6.01439	-5.61805	0.0409646	0.609156
ENSG00000266605	1.38778e-17	6.01439	-5.61805	0.0409646	0.609156
ENSG00000180878	1.38778e-17	6.01439	-5.61805	0.0409646	0.609156
ENSG00000222455	1.38778e-17	6.01439	-5.61805	0.0409646	0.609156
ENSG00000180279	1.38778e-17	6.01439	-5.61805	0.0409646	0.609156
ENSG00000272279	1.38778e-17	6.01439	-5.61805	0.0409646	0.609156
ENSG00000170549	1.38778e-17	6.01439	-5.61805	0.0409646	0.609156
ENSG00000223060	1.38778e-17	6.01439	-5.61805	0.0409646	0.609156
ENSG00000087510	1.38778e-17	6.01439	-5.61805	0.0409646	0.609156
ENSG00000147145	1.38778e-17	6.01439	-5.61805	0.0409646	0.609156
ENSG00000266420	1.38778e-17	6.01439	-5.61805	0.0409646	0.609156
ENSG00000258451	1.38778e-17	6.01439	-5.61805	0.0409646	0.609156
ENSG00000171777	1.38778e-17	6.01439	-5.61805	0.0409646	0.609156
ENSG00000281131	1.38778e-17	6.01439	-5.61805	0.0409646	0.609156
ENSG00000141506	1.38778e-17	6.01439	-5.61805	0.0409646	0.609156
ENSG00000280038	1.38778e-17	6.01439	-5.61805	0.0409646	0.609156
ENSG00000257660	1.38778e-17	6.01439	-5.61805	0.0409646	0.609156
ENSG00000186105	1.38778e-17	6.01439	-5.61805	0.0409646	0.609156
ENSG00000227695	1.38778e-17	6.01439	-5.61805	0.0409646	0.609156
ENSG00000223884	1.38778e-17	6.01439	-5.61805	0.0409646	0.609156
ENSG00000180347	1.38778e-17	6.01439	-5.61805	0.0409646	0.609156
ENSG00000165188	1.38778e-17	6.01439	-5.61805	0.0409646	0.609156
ENSG00000166664	1.38778e-17	6.01439	-5.61805	0.0409646	0.609156
ENSG00000205236	1.38778e-17	6.01439	-5.61805	0.0409646	0.609156
ENSG00000155961	1.38778e-17	7.01675	-5.83624	0.0226768	0.44249
ENSG00000055118	1.38778e-17	7.01675	-5.83624	0.0226768	0.44249
ENSG00000163568	1.38778e-17	7.01675	-5.83624	0.0226768	0.44249
ENSG00000179314	1.38778e-17	7.01675	-5.83624	0.0226768	0.44249
ENSG00000275476	1.38778e-17	7.01675	-5.83624	0.0226768	0.44249
ENSG00000259840	1.38778e-17	7.01675	-5.83624	0.0226768	0.44249
ENSG00000236209	1.38778e-17	7.01675	-5.83624	0.0226768	0.44249
ENSG00000163864	1.38778e-17	7.01675	-5.83624	0.0226768	0.44249
ENSG00000277892	1.38778e-17	7.01675	-5.83624	0.0226768	0.44249
ENSG00000183307	1.38778e-17	7.01675	-5.83624	0.0226768	0.44249
ENSG00000270681	1.38778e-17	7.01675	-5.83624	0.0226768	0.44249
ENSG00000183773	1.38778e-17	7.01675	-5.83624	0.0226768	0.44249
ENSG00000246100	1.38778e-17	7.01675	-5.83624	0.0226768	0.44249
ENSG00000272057	1.38778e-17	7.01675	-5.83624	0.0226768	0.44249
ENSG00000232021	1.38778e-17	7.01675	-5.83624	0.0226768	0.44249
ENSG00000260918	1.38778e-17	7.01675	-5.83624	0.0226768	0.44249
ENSG00000178568	1.38778e-17	7.01675	-5.83624	0.0226768	0.44249
ENSG00000280474	1.38778e-17	7.01675	-5.83624	0.0226768	0.44249
ENSG00000285329	1.38778e-17	7.01675	-5.83624	0.0226768	0.44249
ENSG00000229618	1.38778e-17	7.01675	-5.83624	0.0226768	0.44249
ENSG00000242756	1.38778e-17	7.01675	-5.83624	0.0226768	0.44249
ENSG00000230799	1.38778e-17	7.01675	-5.83624	0.0226768	0.44249
ENSG00000259797	1.38778e-17	7.01675	-5.83624	0.0226768	0.44249
ENSG00000258754	1.38778e-17	7.01675	-5.83624	0.0226768	0.44249
ENSG00000274929	1.38778e-17	7.01675	-5.83624	0.0226768	0.44249
ENSG00000187689	1.38778e-17	7.01675	-5.83624	0.0226768	0.44249
ENSG00000225193	1.38778e-17	7.01675	-5.83624	0.0226768	0.44249
ENSG00000205212	1.38778e-17	7.01675	-5.83624	0.0226768	0.44249
ENSG00000207574	1.38778e-17	7.01675	-5.83624	0.0226768	0.44249
ENSG00000263987	1.38778e-17	7.01675	-5.83624	0.0226768	0.44249
ENSG00000227117	1.38778e-17	7.01675	-5.83624	0.0226768	0.44249
ENSG00000170373	8.97857	557.315	-5.93621	2.2288e-23	4.91835e-20
ENSG00000125378	1.38778e-17	8.01912	-6.02573	0.0127308	0.320569
ENSG00000197915	1.38778e-17	8.01912	-6.02573	0.0127308	0.320569
ENSG00000240216	1.38778e-17	8.01912	-6.02573	0.0127308	0.320569
ENSG00000165474	1.38778e-17	8.01912	-6.02573	0.0127308	0.320569
ENSG00000100341	1.38778e-17	8.01912	-6.02573	0.0127308	0.320569
ENSG00000279667	1.38778e-17	8.01912	-6.02573	0.0127308	0.320569
ENSG00000139044	1.38778e-17	8.01912	-6.02573	0.0127308	0.320569
ENSG00000251079	1.38778e-17	8.01912	-6.02573	0.0127308	0.320569
ENSG00000231473	1.38778e-17	8.01912	-6.02573	0.0127308	0.320569
ENSG00000283429	1.38778e-17	9.02148	-6.19319	0.00724341	0.224561
ENSG00000126733	1.38778e-17	9.02148	-6.19319	0.00724341	0.224561
ENSG00000248540	1.38778e-17	9.02148	-6.19319	0.00724341	0.224561
ENSG00000236591	1.38778e-17	9.02148	-6.19319	0.00724341	0.224561
ENSG00000275484	1.38778e-17	9.02148	-6.19319	0.00724341	0.224561
ENSG00000261083	1.38778e-17	9.02148	-6.19319	0.00724341	0.224561
ENSG00000135744	1.38778e-17	9.02148	-6.19319	0.00724341	0.224561
ENSG00000118017	1.38778e-17	9.02148	-6.19319	0.00724341	0.224561
ENSG00000168427	1.38778e-17	9.02148	-6.19319	0.00724341	0.224561
ENSG00000145569	1.38778e-17	9.02148	-6.19319	0.00724341	0.224561
ENSG00000206838	1.38778e-17	9.02148	-6.19319	0.00724341	0.224561
ENSG00000227640	1.38778e-17	9.02148	-6.19319	0.00724341	0.224561
ENSG00000129226	1.38778e-17	9.02148	-6.19319	0.00724341	0.224561
ENSG00000106852	1.38778e-17	9.02148	-6.19319	0.00724341	0.224561
ENSG00000277586	1.38778e-17	10.0238	-6.34322	0.00417417	0.153289
ENSG00000206432	1.38778e-17	10.0238	-6.34322	0.00417417	0.153289
ENSG00000241544	1.38778e-17	10.0238	-6.34322	0.00417417	0.153289
ENSG00000117595	1.38778e-17	10.0238	-6.34322	0.00417417	0.153289
ENSG00000140093	1.38778e-17	10.0238	-6.34322	0.00417417	0.153289
ENSG00000230537	1.38778e-17	10.0238	-6.34322	0.00417417	0.153289
ENSG00000261386	1.38778e-17	10.0238	-6.34322	0.00417417	0.153289
ENSG00000232530	1.38778e-17	10.0238	-6.34322	0.00417417	0.153289
ENSG00000048545	1.38778e-17	11.0262	-6.47911	0.00243493	0.103151
ENSG00000275409	1.38778e-17	11.0262	-6.47911	0.00243493	0.103151
ENSG00000281741	1.38778e-17	11.0262	-6.47911	0.00243493	0.103151
ENSG00000140798	1.38778e-17	11.0262	-6.47911	0.00243493	0.103151
ENSG00000258711	1.38778e-17	12.0286	-6.60329	0.00143701	0.0697639
ENSG00000258654	1.38778e-17	12.0286	-6.60329	0.00143701	0.0697639
ENSG00000110665	1.38778e-17	12.0286	-6.60329	0.00143701	0.0697639
ENSG00000260644	1.38778e-17	12.0286	-6.60329	0.00143701	0.0697639
ENSG00000184659	1.38778e-17	12.0286	-6.60329	0.00143701	0.0697639
ENSG00000269983	1.38778e-17	12.0286	-6.60329	0.00143701	0.0697639
ENSG00000198237	1.38778e-17	13.0309	-6.71762	0.00085757	0.0486371
ENSG00000264456	1.38778e-17	13.0309	-6.71762	0.00085757	0.0486371
ENSG00000230387	1.38778e-17	13.0309	-6.71762	0.00085757	0.0486371
ENSG00000238184	1.38778e-17	13.0309	-6.71762	0.00085757	0.0486371
ENSG00000116544	1.38778e-17	13.0309	-6.71762	0.00085757	0.0486371
ENSG00000078596	1.38778e-17	13.0309	-6.71762	0.00085757	0.0486371
ENSG00000003147	1.38778e-17	14.0333	-6.82356	0.000517265	0.0328351
ENSG00000273203	1.38778e-17	16.038	-7.01461	0.000193974	0.0150432
ENSG00000269981	1.38778e-17	16.038	-7.01461	0.000193974	0.0150432
ENSG00000176204	1.38778e-17	16.038	-7.01461	0.000193974	0.0150432
ENSG00000203867	1.38778e-17	16.038	-7.01461	0.000193974	0.0150432
ENSG00000077943	5.98564	819.935	-7.06821	4.87147e-29	1.97083e-25
ENSG00000101230	1.38778e-17	17.0404	-7.10142	0.000120499	0.0104092
ENSG00000093072	1.38778e-17	17.0404	-7.10142	0.000120499	0.0104092
ENSG00000157766	1.38778e-17	17.0404	-7.10142	0.000120499	0.0104092
ENSG00000261795	1.38778e-17	18.0428	-7.1833	7.55368e-05	0.00724735
ENSG00000133636	1.38778e-17	20.0475	-7.33431	3.04594e-05	0.00352082
ENSG00000197959	1.38778e-17	20.0475	-7.33431	3.04594e-05	0.00352082
ENSG00000198502	12.9691	2125.01	-7.34247	3.37954e-35	4.10175e-31
ENSG00000143552	1.99508	344.814	-7.34594	1.49802e-23	3.63629e-20
ENSG00000215182	0.997436	187.442	-7.38437	7.21722e-19	1.03053e-15
ENSG00000185008	1.38778e-17	21.0499	-7.40427	1.95811e-05	0.00246275
ENSG00000243137	9.97621	1779.2	-7.46063	9.18448e-35	7.43147e-31
ENSG00000112796	1.38778e-17	22.0522	-7.471	1.26863e-05	0.00169202
ENSG00000167889	1.38778e-17	24.057	-7.59585	5.44527e-06	0.000829443
ENSG00000102349	1.38778e-17	25.0593	-7.65445	3.60565e-06	0.000595398
ENSG00000133019	1.38778e-17	34.0806	-8.09616	1.16814e-07	3.15061e-05
ENSG00000141524	1.38778e-17	34.0806	-8.09616	1.16814e-07	3.15061e-05
ENSG00000146453	1.38778e-17	35.083	-8.13783	8.20482e-08	2.39956e-05
ENSG00000170893	2.99272	1190.81	-8.57729	3.36176e-35	4.10175e-31
ENSG00000230267	1.38778e-17	55.1303	-8.78804	1.70322e-10	8.61333e-08
ENSG00000134184	1.38778e-17	302.714	-11.2424	1.01836e-24	3.08994e-21
